# Supplementary material for: Zfp57 inactivation illustrates the role of ICR methylation in imprinted gene expression during neural differentiation of mouse ESCs
Source: Sci Rep. 2021 Jul 5;11:13802. doi: 10.1038/s41598-021-93297-3 (PMC8257706; doi:10.1038/s41598-021-93297-3)
Supplement: Supplementary file 2 — Supplementary Tables. [file 41598_2021_93297_MOESM2_ESM.xlsx]

## Sheet: Suppl. Table 1
Zfp57 inactivation illustrates the role of ICR methylation in imprinted gene expression during neural differentiation of mouse ESCs
Basilia Acurzio, Ankit Verma, Alessia Polito, Carlo Giaccari, Francesco Cecere,Salvatore Fioriniello, Floriana Della Ragione, Annalisa Fico, Flavia Cerrato, Claudia Angelini, Robert Feil, Andrea Riccio
Supplementary Table 1. RNA-seq data retrieved from GEO
Samples	Sample name	GEO#	SRA	Analysis_ID	Cell type	Ref	Condition
1	ESCs_JB1_WT	GSM2051880	SRR1556043	JB1_ESC_WT	ESC	24	WT
2	ESCs_JB1_ZFP57KO	GSM2051881	SRR1556044	JB1_ESC_Zfp57 -/-	ESC	24	ZFP57 -/-
3	ESCs_BJ1_rep1	GSM1412949	SRR1409932	SRR1409932	ESC	26	WT
4	ESCs_BJ1_rep2	GSM1412950	SRR1409933	SRR1409933	ESC	26	WT
5	ESCs_JB6_rep1	GSM1412955	SRR1409938	SRR1409938	ESC	26	WT
6	ESCs_JB6_rep2	GSM1412956	SRR1409939	SRR1409939	ESC	26	WT
7	in_vitro_Ctx_d12_BJ1_rep1	GSM1412951	SRR1409934	SRR1409934	NPC	26	WT
8	in_vitro_Ctx_d12_BJ1_rep2	GSM1412952	SRR1409935	SRR1409935	NPC	26	WT
9	in_vitro_Ctx_d12_JB6_rep1	GSM1412957	SRR1409940	SRR1409940	NPC	26	WT
10	in_vitro_Ctx_d12_JB6_rep2	GSM1412958	SRR1409941	SRR1409941	NPC	26	WT

## Sheet: Suppl. Table 2
Zfp57 inactivation illustrates the role of ICR methylation in imprinted gene expression during neural differentiation of mouse ESCs
Basilia Acurzio, Ankit Verma, Alessia Polito, Carlo Giaccari, Francesco Cecere,Salvatore Fioriniello, Floriana Della Ragione, Annalisa Fico, Flavia Cerrato, Claudia Angelini, Robert Feil, Andrea Riccio
Supplementary Table 2. Differentially expressed genes in Zfp57 -/- day 12 JB1 (Imprinted genes are reported in red)
Chromosome	Start	End	ensID	Gene	baseMean	Log2 Fold Change (Zfp57 -/- vs WT)	lfcSE	stat	pvalue	padj	ZFP57 Peak ID (mESCs)	Peakquality(-log10p.value)	chromosome_Peak	start_Peak	end_Peak	Distance gene from ZFP57peaks
chr1	3205901	3671498	ENSMUSG00000051951.5	Xkr4	115.151	-1.2613	0.384149	-3.28337	0.00102573	0.00625629	Zfp57_MACS_peak_3	70.92	chr1	7710021	7710117	4038524
chr1	4773206	4785739	ENSMUSG00000033845.13	Mrpl15	692.026	1.34937	0.251828	5.35829	8.40137e-08	1.36373e-06	Zfp57_MACS_peak_3	70.92	chr1	7710021	7710117	2924283
chr1	4807788	4848410	ENSMUSG00000025903.14	Lypla1	670.845	0.962746	0.265049	3.63233	0.000280872	0.00204938	Zfp57_MACS_peak_3	70.92	chr1	7710021	7710117	2861612
chr1	4857814	4897909	ENSMUSG00000033813.15	Tcea1	1162.25	0.802632	0.230774	3.478	0.000505161	0.00340298	Zfp57_MACS_peak_3	70.92	chr1	7710021	7710117	2812113
chr1	5070018	5162529	ENSMUSG00000033793.12	Atp6v1h	1071.27	0.790615	0.230414	3.43128	0.000600736	0.00393777	Zfp57_MACS_peak_3	70.92	chr1	7710021	7710117	2547493
chr1	6487231	6860940	ENSMUSG00000033740.17	St18	201.159	-5.19921	0.464138	-11.2019	3.99241e-29	5.90231e-27	Zfp57_MACS_peak_3	70.92	chr1	7710021	7710117	849082
chr1	8361475	9299878	ENSMUSG00000025909.16	Sntg1	7.56706	-4.91727	1.88914	-2.60291	0.00924357	0.0384695	Zfp57_MACS_peak_4	50.6	chr1	8067766	8067935	293541
chr1	9545408	9547455	ENSMUSG00000061024.8	Rrs1	525.014	1.39829	0.294016	4.75583	1.97635e-06	2.4745e-05	Zfp57_MACS_peak_4	50.6	chr1	8067766	8067935	1477474
chr1	9798107	9900845	ENSMUSG00000025915.14	Sgk3	185.753	2.2819	0.367267	6.2132	5.1916e-10	1.21384e-08	Zfp57_MACS_peak_4	50.6	chr1	8067766	8067935	1730173
chr1	9908638	9942085	ENSMUSG00000046101.16	Mcmdc2	8.77438	6.55876	1.85379	3.53802	0.000403136	0.00279002	Zfp57_MACS_peak_4	50.6	chr1	8067766	8067935	1840704
chr1	9941959	9944118	ENSMUSG00000098234.7	Snhg6	380.503	1.10183	0.330523	3.3336	0.000857299	0.00537041	Zfp57_MACS_peak_4	50.6	chr1	8067766	8067935	1874025
chr1	10024601	10038168	ENSMUSG00000025917.9	Cops5	877.013	0.867055	0.239414	3.62157	0.000292826	0.00212539	Zfp57_MACS_peak_4	50.6	chr1	8067766	8067935	1956667
chr1	12866549	12992650	ENSMUSG00000025938.16	Slco5a1	355.542	-2.74641	0.293258	-9.36516	7.59332e-21	5.79111e-19	Zfp57_MACS_peak_6	599.52	chr1	16600646	16601188	3607997
chr1	13113457	13127163	ENSMUSG00000042414.7	Prdm14	69.877	9.55244	1.51501	6.30518	2.8785e-10	7.00277e-09	Zfp57_MACS_peak_6	599.52	chr1	16600646	16601188	3473484
chr1	13564698	13589910	ENSMUSG00000025935.10	Tram1	1750.07	0.96858	0.261478	3.70425	0.000212021	0.00160616	Zfp57_MACS_peak_6	599.52	chr1	16600646	16601188	3010737
chr1	13623330	13660546	ENSMUSG00000025937.6	Lactb2	480.151	2.25257	0.258985	8.69769	3.38704e-18	1.9968e-16	Zfp57_MACS_peak_6	599.52	chr1	16600646	16601188	2940101
chr1	13641483	13642748	ENSMUSG00000102982.1	Gm38319	16.9245	2.35356	0.923222	2.54929	0.0107944	0.0436661	Zfp57_MACS_peak_6	599.52	chr1	16600646	16601188	2957899
chr1	14753346	14755992	ENSMUSG00000025930.6	Msc	50.2872	4.22596	0.682694	6.19012	6.01198e-10	1.39042e-08	Zfp57_MACS_peak_6	599.52	chr1	16600646	16601188	1844655
chr1	15287254	15723750	ENSMUSG00000092083.4	Kcnb2	75.7709	-1.22122	0.449308	-2.718	0.00656776	0.0290575	Zfp57_MACS_peak_6	599.52	chr1	16600646	16601188	876897
chr1	15805646	15844052	ENSMUSG00000025925.14	Terf1	345.333	0.947092	0.286345	3.30752	0.000941249	0.00581107	Zfp57_MACS_peak_6	599.52	chr1	16600646	16601188	756595
chr1	16101295	16104662	ENSMUSG00000043716.13	Rpl7	13490.6	1.07968	0.20865	5.1746	2.28396e-07	3.40684e-06	Zfp57_MACS_peak_6	599.52	chr1	16600646	16601188	495985
chr1	16105774	16133734	ENSMUSG00000025921.7	Rdh10	384.221	0.770702	0.271497	2.83871	0.00452964	0.0215376	Zfp57_MACS_peak_6	599.52	chr1	16600646	16601188	466913
chr1	16641725	16657042	ENSMUSG00000079658.9	Eloc	704.468	0.672943	0.267453	2.51611	0.0118657	0.0472146	Zfp57_MACS_peak_6	599.52	chr1	16600646	16601188	40538
chr1	16964560	17097889	ENSMUSG00000042686.5	Jph1	132.097	1.77459	0.378646	4.68668	2.77669e-06	3.37541e-05	Zfp57_MACS_peak_6	599.52	chr1	16600646	16601188	363373
chr1	17145362	17164271	ENSMUSG00000025777.8	Gdap1	49.7302	-4.13062	0.706149	-5.84949	4.93076e-09	9.83032e-08	Zfp57_MACS_peak_7	180.87	chr1	17524216	17524433	359946
chr1	19103022	19166346	ENSMUSG00000042596.7	Tfap2d	14.3774	-5.87265	1.69632	-3.462	0.000536173	0.00356688	Zfp57_MACS_peak_7	180.87	chr1	17524216	17524433	1578590
chr1	19208914	19238576	ENSMUSG00000025927.13	Tfap2b	428.381	-4.76647	0.360179	-13.2336	5.61345e-40	1.86008e-37	Zfp57_MACS_peak_7	180.87	chr1	17524216	17524433	1684482
chr1	20669882	20684298	ENSMUSG00000099906.2	Gm28653	8.30363	5.01905	1.83376	2.73703	0.00619965	0.0276902	Zfp57_MACS_peak_7	180.87	chr1	17524216	17524433	3145450
chr1	20802968	20820312	ENSMUSG00000041859.10	Mcm3	2390.55	1.41085	0.237112	5.95016	2.67875e-09	5.60206e-08	Zfp57_MACS_peak_7	180.87	chr1	17524216	17524433	3278536
chr1	24261890	24587472	ENSMUSG00000026141.13	Col19a1	32.5631	2.89879	0.737848	3.92872	8.54002e-05	0.000724959	Zfp57_MACS_peak_10	57.78	chr1	24595164	24595286	7693
chr1	24612775	24613119	ENSMUSG00000101939.1	Gm28438	272.876	-0.914895	0.312521	-2.92747	0.00341735	0.0170721	Zfp57_MACS_peak_11	427	chr1	24595310	24595732	17044
chr1	25067476	25829707	ENSMUSG00000033569.17	Adgrb3	281.856	-3.39123	0.441351	-7.68374	1.54508e-14	6.33152e-13	Zfp57_MACS_peak_11	427	chr1	24595310	24595732	471745
chr1	25296512	25299886	ENSMUSG00000103209.1	Gm37331	16.8571	-3.6679	1.11747	-3.28232	0.00102957	0.00626973	Zfp57_MACS_peak_11	427	chr1	24595310	24595732	700781
chr1	25325866	25328398	ENSMUSG00000102407.1	Gm37862	16.718	-5.05621	1.39912	-3.61387	0.000301666	0.00218123	Zfp57_MACS_peak_11	427	chr1	24595310	24595732	730135
chr1	25345978	25349082	ENSMUSG00000103214.1	Gm38286	29.6202	-5.91242	1.30696	-4.52379	6.07422e-06	6.83492e-05	Zfp57_MACS_peak_11	427	chr1	24595310	24595732	750247
chr1	25362564	25365820	ENSMUSG00000104100.1	Gm37880	11.9351	-3.49327	1.20795	-2.8919	0.00382918	0.0187833	Zfp57_MACS_peak_11	427	chr1	24595310	24595732	766833
chr1	25608250	25611184	ENSMUSG00000103889.1	Gm37011	13.3688	-5.75701	1.72267	-3.3419	0.000832061	0.0052345	Zfp57_MACS_peak_11	427	chr1	24595310	24595732	1012519
chr1	25672245	25676239	ENSMUSG00000102250.1	Gm38260	27.2942	-3.19571	0.897939	-3.55894	0.000372352	0.00260986	Zfp57_MACS_peak_11	427	chr1	24595310	24595732	1076514
chr1	25686062	25691501	ENSMUSG00000102317.1	Gm37628	44.4289	-4.27102	0.82808	-5.15774	2.49947e-07	3.68102e-06	Zfp57_MACS_peak_11	427	chr1	24595310	24595732	1090331
chr1	25722038	25724778	ENSMUSG00000103563.1	8030445P17Rik	23.7698	-4.20498	1.10277	-3.8131	0.000137232	0.00110032	Zfp57_MACS_peak_11	427	chr1	24595310	24595732	1126307
chr1	25735389	25738969	ENSMUSG00000102465.1	Gm38198	25.5699	-4.66606	1.0477	-4.45363	8.44306e-06	9.16763e-05	Zfp57_MACS_peak_11	427	chr1	24595310	24595732	1139658
chr1	25755343	25759033	ENSMUSG00000102659.1	Gm37077	14.3612	-3.77921	1.17964	-3.2037	0.00135674	0.00789916	Zfp57_MACS_peak_11	427	chr1	24595310	24595732	1159612
chr1	25775757	25780306	ENSMUSG00000103924.1	Gm37895	77.7463	-3.00602	0.689943	-4.3569	1.31915e-05	0.000136721	Zfp57_MACS_peak_11	427	chr1	24595310	24595732	1180026
chr1	25797281	25800905	ENSMUSG00000104132.1	Gm36952	44.2735	-4.10287	0.892809	-4.59546	4.31793e-06	5.01428e-05	Zfp57_MACS_peak_11	427	chr1	24595310	24595732	1201550
chr1	25804097	25807406	ENSMUSG00000102747.1	Gm37602	38.0569	-3.59655	0.823704	-4.36631	1.26364e-05	0.000131917	Zfp57_MACS_peak_11	427	chr1	24595310	24595732	1208366
chr1	25808956	25809972	ENSMUSG00000102386.1	2900022M07Rik	12.8138	-5.68206	1.77563	-3.20002	0.00137416	0.00797402	Zfp57_MACS_peak_11	427	chr1	24595310	24595732	1213225
chr1	25830657	25831878	ENSMUSG00000104516.1	Gm9884	4.81704	-5.74343	2.28397	-2.51467	0.0119143	0.0473198	Zfp57_MACS_peak_11	427	chr1	24595310	24595732	1234926
chr1	30802339	30873921	ENSMUSG00000048874.15	Phf3	3879.26	1.23419	0.20665	5.97238	2.33817e-09	4.97094e-08	Zfp57_MACS_peak_14	53.1	chr1	32693174	32693384	1819254
chr1	32172714	32658568	ENSMUSG00000026058.11	Khdrbs2	45.2386	-4.30008	0.738876	-5.81976	5.89308e-09	1.16402e-07	Zfp57_MACS_peak_14	53.1	chr1	32693174	32693384	34607
chr1	32496444	32497988	ENSMUSG00000104313.1	Gm37911	5.61404	-5.9648	2.16298	-2.75768	0.00582131	0.0262847	Zfp57_MACS_peak_14	53.1	chr1	32693174	32693384	195187
chr1	33453810	33669795	ENSMUSG00000026134.11	Prim2	467.54	0.686544	0.261469	2.62571	0.00864676	0.0365062	Zfp57_MACS_peak_16	83.36	chr1	33527431	33527702	0
chr1	33719887	33742564	ENSMUSG00000004768.14	Rab23	244.392	0.788017	0.300582	2.62164	0.00875091	0.0368097	Zfp57_MACS_peak_16	83.36	chr1	33527431	33527702	192186
chr1	33908225	34308661	ENSMUSG00000026131.18	Dst	8215.12	0.858743	0.219134	3.91881	8.89884e-05	0.00074946	Zfp57_MACS_peak_16	83.36	chr1	33527431	33527702	380524
chr1	34439851	34449356	ENSMUSG00000026127.13	Imp4	931.016	1.1581	0.243356	4.75889	1.9466e-06	2.44042e-05	Zfp57_MACS_peak_16	83.36	chr1	33527431	33527702	912150
chr1	34535648	34544313	ENSMUSG00000026124.4	Cfc1	27.5265	5.74644	1.21709	4.72144	2.34178e-06	2.89618e-05	Zfp57_MACS_peak_16	83.36	chr1	33527431	33527702	1007947
chr1	34579657	34590944	ENSMUSG00000045174.10	Amer3	39.7263	-3.78478	0.753816	-5.02083	5.14481e-07	7.15989e-06	Zfp57_MACS_peak_16	83.36	chr1	33527431	33527702	1051956
chr1	36562692	36683183	ENSMUSG00000046337.17	Fam178b	48.7199	5.9797	0.978276	6.11249	9.80862e-10	2.192e-08	Zfp57_MACS_peak_17	65.44	chr1	36049889	36050046	512647
chr1	36691449	36693681	ENSMUSG00000061518.11	Cox5b	1103.46	1.22398	0.275215	4.44736	8.69335e-06	9.41539e-05	Zfp57_MACS_peak_17	65.44	chr1	36049889	36050046	641404
chr1	36698114	36714422	ENSMUSG00000037351.9	Actr1b	1356.44	0.828512	0.262955	3.15077	0.00162839	0.00918852	Zfp57_MACS_peak_17	65.44	chr1	36049889	36050046	648069
chr1	36792191	36943666	ENSMUSG00000026116.11	Tmem131	1815.57	0.580469	0.221934	2.61551	0.00890944	0.0373132	Zfp57_MACS_peak_17	65.44	chr1	36049889	36050046	742146
chr1	37417084	37430103	ENSMUSG00000026112.7	Coa5	807.138	0.839712	0.265498	3.16278	0.00156271	0.00887259	Zfp57_MACS_peak_17	65.44	chr1	36049889	36050046	1367039
chr1	37430139	37439124	ENSMUSG00000026111.15	Unc50	398.238	0.788479	0.272566	2.8928	0.00381829	0.0187395	Zfp57_MACS_peak_17	65.44	chr1	36049889	36050046	1380094
chr1	37439340	37541016	ENSMUSG00000026110.15	Mgat4a	591.572	1.4368	0.271232	5.29732	1.17515e-07	1.85429e-06	Zfp57_MACS_peak_17	65.44	chr1	36049889	36050046	1389295
chr1	37754776	37866429	ENSMUSG00000060771.14	Tsga10	137.736	-1.68913	0.416676	-4.05382	5.03887e-05	0.000451058	Zfp57_MACS_peak_17	65.44	chr1	36049889	36050046	1704731
chr1	37874801	37890411	ENSMUSG00000026088.15	Mitd1	155.174	1.13189	0.343084	3.29918	0.000969689	0.00596175	Zfp57_MACS_peak_17	65.44	chr1	36049889	36050046	1824756
chr1	37890477	37898535	ENSMUSG00000026087.11	Mrpl30	490.831	0.870411	0.265742	3.2754	0.00105511	0.00639833	Zfp57_MACS_peak_17	65.44	chr1	36049889	36050046	1840432
chr1	37985189	37997893	ENSMUSG00000058407.12	Txndc9	1335.98	0.815534	0.219622	3.71335	0.000204533	0.00155619	Zfp57_MACS_peak_17	65.44	chr1	36049889	36050046	1935144
chr1	38052786	38129801	ENSMUSG00000026082.11	Rev1	1451.89	0.857205	0.231259	3.70668	0.00020999	0.00159203	Zfp57_MACS_peak_17	65.44	chr1	36049889	36050046	2002741
chr1	38177326	38664955	ENSMUSG00000037138.17	Aff3	548.467	-0.701347	0.246139	-2.84939	0.00438032	0.0209312	Zfp57_MACS_peak_18	110.38	chr1	40458945	40459229	1793991
chr1	38793645	38836711	ENSMUSG00000048814.10	Lonrf2	52.5122	-2.05524	0.56046	-3.66706	0.000245353	0.00182415	Zfp57_MACS_peak_18	110.38	chr1	40458945	40459229	1622235
chr1	39367842	39371911	ENSMUSG00000073702.11	Rpl31	7222.01	0.953437	0.203402	4.68744	2.76637e-06	3.36499e-05	Zfp57_MACS_peak_18	110.38	chr1	40458945	40459229	1087035
chr1	39371492	39478755	ENSMUSG00000003134.10	Tbc1d8	215.999	0.863544	0.32052	2.6942	0.00705586	0.0308057	Zfp57_MACS_peak_18	110.38	chr1	40458945	40459229	980191
chr1	39534992	39546889	ENSMUSG00000003135.15	Cnot11	609.374	1.42018	0.28889	4.91599	8.83329e-07	1.1814e-05	Zfp57_MACS_peak_18	110.38	chr1	40458945	40459229	912057
chr1	39551296	39577405	ENSMUSG00000048234.13	Rnf149	386.165	0.79942	0.265723	3.00847	0.00262564	0.0136495	Zfp57_MACS_peak_18	110.38	chr1	40458945	40459229	881541
chr1	39900913	40026310	ENSMUSG00000026074.15	Map4k4	5249.88	0.521677	0.208295	2.50451	0.0122622	0.048362	Zfp57_MACS_peak_18	110.38	chr1	40458945	40459229	432636
chr1	42590782	42694842	ENSMUSG00000060424.14	Pantr1	181.071	-4.77932	0.474209	-10.0785	6.87525e-24	6.70739e-22	Zfp57_MACS_peak_19	81.32	chr1	43942895	43943163	1248054
chr1	42695768	42703176	ENSMUSG00000045515.3	Pou3f3	622.285	-4.6378	0.291628	-15.9031	6.03012e-57	5.26785e-54	Zfp57_MACS_peak_19	81.32	chr1	43942895	43943163	1239720
chr1	42707061	42713454	ENSMUSG00000097063.3	Pantr2	12.5882	-7.13779	1.74358	-4.09375	4.24444e-05	0.000385875	Zfp57_MACS_peak_19	81.32	chr1	43942895	43943163	1229442
chr1	42851233	42905683	ENSMUSG00000060679.14	Mrps9	594.589	0.693298	0.246377	2.81397	0.00489338	0.0229063	Zfp57_MACS_peak_19	81.32	chr1	43942895	43943163	1037213
chr1	43123074	43196984	ENSMUSG00000008136.14	Fhl2	283.033	2.0282	0.305998	6.62816	3.39893e-11	9.40127e-10	Zfp57_MACS_peak_19	81.32	chr1	43942895	43943163	745912
chr1	43933647	44003000	ENSMUSG00000041763.14	Tpp2	2088.32	0.742838	0.213282	3.48289	0.000496027	0.00334966	Zfp57_MACS_peak_19	81.32	chr1	43942895	43943163	0
chr1	44147744	44181260	ENSMUSG00000026048.16	Ercc5	839.408	0.685304	0.238856	2.86911	0.00411634	0.0199124	Zfp57_MACS_peak_19	81.32	chr1	43942895	43943163	204582
chr1	45795166	45823619	ENSMUSG00000025995.16	Wdr75	1301.45	1.45583	0.221976	6.5585	5.43504e-11	1.45685e-09	Zfp57_MACS_peak_19	81.32	chr1	43942895	43943163	1852004
chr1	45857332	45857754	ENSMUSG00000084817.3	Gm5526	113.371	1.3494	0.411245	3.28125	0.00103347	0.00628954	Zfp57_MACS_peak_19	81.32	chr1	43942895	43943163	1914170
chr1	45908068	45926523	ENSMUSG00000025993.10	Slc40a1	125.15	1.61345	0.377074	4.27886	1.8785e-05	0.000187256	Zfp57_MACS_peak_19	81.32	chr1	43942895	43943163	1964906
chr1	50900647	51187270	ENSMUSG00000026109.14	Tmeff2	45.8666	-2.24921	0.593495	-3.78977	0.000150785	0.00119502	Zfp57_MACS_peak_20	266.59	chr1	56175377	56175789	4988108
chr1	51465862	51478425	ENSMUSG00000026107.11	Nabp1	870.257	1.49205	0.235596	6.33308	2.40309e-10	5.92875e-09	Zfp57_MACS_peak_20	266.59	chr1	56175377	56175789	4696953
chr1	51987148	52107189	ENSMUSG00000062939.11	Stat4	20.4675	3.82863	1.05431	3.63141	0.000281874	0.00205513	Zfp57_MACS_peak_20	266.59	chr1	56175377	56175789	4068189
chr1	52457294	52500679	ENSMUSG00000002881.14	Nab1	411.724	1.30503	0.285039	4.57842	4.685e-06	5.40463e-05	Zfp57_MACS_peak_20	266.59	chr1	56175377	56175789	3674699
chr1	52922324	53020179	ENSMUSG00000043629.12	1700019D03Rik	93.8698	3.98908	0.499009	7.994	1.30629e-15	6.04955e-14	Zfp57_MACS_peak_20	266.59	chr1	56175377	56175789	3155199
chr1	53061640	53068079	ENSMUSG00000026100.6	Mstn	23.3663	2.61568	0.833374	3.13867	0.00169718	0.00951799	Zfp57_MACS_peak_20	266.59	chr1	56175377	56175789	3107299
chr1	53755506	53785224	ENSMUSG00000026094.14	Stk17b	255.926	1.48089	0.297081	4.98478	6.20322e-07	8.55848e-06	Zfp57_MACS_peak_20	266.59	chr1	56175377	56175789	2390154
chr1	54396004	54438971	ENSMUSG00000041303.7	Gtf3c3	1049.12	0.674795	0.225396	2.99382	0.00275508	0.0142071	Zfp57_MACS_peak_20	266.59	chr1	56175377	56175789	1736407
chr1	55052770	55072702	ENSMUSG00000025981.13	Coq10b	328.05	0.889761	0.291556	3.05177	0.00227496	0.0120981	Zfp57_MACS_peak_20	266.59	chr1	56175377	56175789	1102676
chr1	55077835	55088243	ENSMUSG00000025980.14	Hspd1	6659.41	1.44384	0.230332	6.26851	3.64523e-10	8.76817e-09	Zfp57_MACS_peak_20	266.59	chr1	56175377	56175789	1087135
chr1	55088132	55091307	ENSMUSG00000073676.4	Hspe1	2609.78	1.714	0.241796	7.08862	1.35456e-12	4.48076e-11	Zfp57_MACS_peak_20	266.59	chr1	56175377	56175789	1084071
chr1	55405921	55754285	ENSMUSG00000038349.10	Plcl1	46.324	-1.80019	0.588027	-3.06141	0.00220296	0.0118001	Zfp57_MACS_peak_20	266.59	chr1	56175377	56175789	421093
chr1	57388237	57407101	ENSMUSG00000048495.16	Tyw5	167.439	1.17382	0.359099	3.26878	0.00108011	0.00652993	Zfp57_MACS_peak_20	266.59	chr1	56175377	56175789	1212449
chr1	57406328	57417953	ENSMUSG00000025971.6	Maip1	288.06	1.06613	0.285316	3.73667	0.00018647	0.00143351	Zfp57_MACS_peak_20	266.59	chr1	56175377	56175789	1230540
chr1	57774162	57948394	ENSMUSG00000038305.15	Spats2l	296.581	1.73386	0.319885	5.42025	5.95152e-08	9.9204e-07	Zfp57_MACS_peak_22	76.05	chr1	58885190	58885407	936797
chr1	57995971	58025899	ENSMUSG00000026039.9	Sgo2a	895.255	1.26818	0.229911	5.51595	3.46905e-08	6.06658e-07	Zfp57_MACS_peak_22	76.05	chr1	58885190	58885407	859292
chr1	58392898	58407353	ENSMUSG00000051223.14	Bzw1	5579.68	1.07742	0.256642	4.19815	2.69104e-05	0.000258595	Zfp57_MACS_peak_22	76.05	chr1	58885190	58885407	477838
chr1	58430994	58445486	ENSMUSG00000026035.15	Ppil3	340.089	0.9842	0.280691	3.50635	0.000454296	0.00310274	Zfp57_MACS_peak_22	76.05	chr1	58885190	58885407	439705
chr1	58462771	58505109	ENSMUSG00000026037.14	Orc2	822.332	0.989436	0.241777	4.09234	4.27037e-05	0.000387865	Zfp57_MACS_peak_22	76.05	chr1	58885190	58885407	380082
chr1	58586384	58595964	ENSMUSG00000026032.8	Ndufb3	410.547	0.900008	0.28767	3.12861	0.00175636	0.00979838	Zfp57_MACS_peak_22	76.05	chr1	58885190	58885407	289227
chr1	58711508	58758884	ENSMUSG00000026031.15	Cflar	267.279	0.988356	0.292836	3.37512	0.000737837	0.00471583	Zfp57_MACS_peak_22	76.05	chr1	58885190	58885407	126307
chr1	58795374	58847503	ENSMUSG00000026029.14	Casp8	91.8763	1.65725	0.428871	3.86423	0.000111441	0.000915685	Zfp57_MACS_peak_22	76.05	chr1	58885190	58885407	37688
chr1	58900449	58973430	ENSMUSG00000026028.12	Trak2	804.765	0.588341	0.234468	2.50926	0.0120983	0.0478444	Zfp57_MACS_peak_22	76.05	chr1	58885190	58885407	15043
chr1	59162926	59237231	ENSMUSG00000026024.14	Als2	1124.27	1.0587	0.223865	4.7292	2.25407e-06	2.80032e-05	Zfp57_MACS_peak_22	76.05	chr1	58885190	58885407	277520
chr1	59482424	59486955	ENSMUSG00000041075.8	Fzd7	1496.43	1.72126	0.239716	7.18043	6.94906e-13	2.36379e-11	Zfp57_MACS_peak_22	76.05	chr1	58885190	58885407	597018
chr1	59586558	59670834	ENSMUSG00000026021.15	Sumo1	1413.86	0.828482	0.258551	3.20433	0.00135377	0.00788903	Zfp57_MACS_peak_22	76.05	chr1	58885190	58885407	701152
chr1	59684971	59719044	ENSMUSG00000026020.9	Nop58	3254.88	1.438	0.207989	6.91381	4.71824e-12	1.45088e-10	Zfp57_MACS_peak_22	76.05	chr1	58885190	58885407	799565
chr1	59913006	59985346	ENSMUSG00000041040.12	Fam117b	684.658	-0.667707	0.238194	-2.80321	0.00505969	0.0235682	Zfp57_MACS_peak_22	76.05	chr1	58885190	58885407	1027600
chr1	60069785	60098645	ENSMUSG00000026019.15	Wdr12	845.674	1.48892	0.236819	6.28715	3.23354e-10	7.82688e-09	Zfp57_MACS_peak_22	76.05	chr1	58885190	58885407	1184379
chr1	61638824	62642284	ENSMUSG00000052062.14	Pard3b	323.484	-0.948917	0.280224	-3.38628	0.00070846	0.00455229	Zfp57_MACS_peak_24	419.31	chr1	63200065	63200591	557782
chr1	63143596	63176833	ENSMUSG00000025968.16	Ndufs1	1312.74	0.68357	0.218549	3.12777	0.00176138	0.009815	Zfp57_MACS_peak_24	419.31	chr1	63200065	63200591	23233
chr1	63176825	63180486	ENSMUSG00000025967.16	Eef1b2	5588.97	1.38373	0.211273	6.54951	5.77277e-11	1.54307e-09	Zfp57_MACS_peak_24	419.31	chr1	63200065	63200591	19580
chr1	63178677	63178754	ENSMUSG00000064612.2	Gm26457	11.3148	2.9636	1.17822	2.51532	0.0118924	0.0472722	Zfp57_MACS_peak_24	419.31	chr1	63200065	63200591	21312
chr1	63179004	63179135	ENSMUSG00000064602.1	Snora41	38.2041	2.12306	0.682616	3.11018	0.00186972	0.0103199	Zfp57_MACS_peak_24	419.31	chr1	63200065	63200591	20931
chr1	63200313	63207967	ENSMUSG00000086730.2	Platr12	23.8801	6.53787	1.56707	4.17205	3.01875e-05	0.000285097	Zfp57_MACS_peak_24	419.31	chr1	63200065	63200591	0
chr1	63273265	63314576	ENSMUSG00000027520.15	Zdbf2	2674.34	0.658174	0.222358	2.95997	0.0030767	0.0156142	Zfp57_MACS_peak_24	419.31	chr1	63200065	63200591	72675
chr1	63445891	63596276	ENSMUSG00000025964.15	Adam23	567.583	0.955001	0.284693	3.3545	0.000795092	0.00502661	Zfp57_MACS_peak_24	419.31	chr1	63200065	63200591	245301
chr1	63730614	63754655	ENSMUSG00000025962.15	Fastkd2	489.435	1.10159	0.265455	4.14983	3.3272e-05	0.000310114	Zfp57_MACS_peak_24	419.31	chr1	63200065	63200591	530024
chr1	64730558	64737751	ENSMUSG00000045005.9	Fzd5	1561.75	1.74115	0.219113	7.94636	1.92075e-15	8.62497e-14	Zfp57_MACS_peak_25	52.66	chr1	65438951	65439167	701201
chr1	65105285	65123214	ENSMUSG00000044816.10	D630023F18Rik	15.6793	2.75106	0.98164	2.80252	0.00507055	0.0236016	Zfp57_MACS_peak_25	52.66	chr1	65438951	65439167	315738
chr1	65186683	65278695	ENSMUSG00000025949.16	Pikfyve	2282.5	0.873449	0.231952	3.76565	0.000166117	0.0012957	Zfp57_MACS_peak_25	52.66	chr1	65438951	65439167	160257
chr1	66175273	66442583	ENSMUSG00000015222.17	Map2	3229.11	-4.23979	0.234934	-18.0467	8.37457e-73	2.01189e-69	Zfp57_MACS_peak_27	201.96	chr1	65817656	65817903	357371
chr1	66468367	66699148	ENSMUSG00000055567.18	Unc80	48.6134	-2.25282	0.624479	-3.60751	0.000309144	0.00222442	Zfp57_MACS_peak_27	201.96	chr1	65817656	65817903	650465
chr1	66700831	66719805	ENSMUSG00000026005.15	Rpe	739.708	1.0098	0.257512	3.92135	8.80555e-05	0.000743231	Zfp57_MACS_peak_27	201.96	chr1	65817656	65817903	882929
chr1	66924295	66945404	ENSMUSG00000061816.15	Myl1	61.5696	2.44393	0.546223	4.47424	7.66834e-06	8.41197e-05	Zfp57_MACS_peak_27	201.96	chr1	65817656	65817903	1106393
chr1	68032186	69108059	ENSMUSG00000062209.15	Erbb4	415.602	-5.31454	0.40253	-13.2028	8.44919e-40	2.75229e-37	Zfp57_MACS_peak_27	201.96	chr1	65817656	65817903	2214284
chr1	68711037	68713405	ENSMUSG00000103642.1	Gm37769	29.9758	-3.65545	0.875555	-4.17501	2.97979e-05	0.000281972	Zfp57_MACS_peak_27	201.96	chr1	65817656	65817903	2893135
chr1	69091913	69106740	ENSMUSG00000087514.1	Gm16076	10.0575	-5.3352	1.83911	-2.90096	0.00372023	0.0183331	Zfp57_MACS_peak_28	292	chr1	72339533	72340145	3232794
chr1	70725715	70885397	ENSMUSG00000045648.15	Vwc2l	4.58874	-5.68275	2.15287	-2.63961	0.00830013	0.0352921	Zfp57_MACS_peak_28	292	chr1	72339533	72340145	1454137
chr1	71242276	71414910	ENSMUSG00000050296.14	Abca12	17.9981	4.15568	1.12405	3.69706	0.000218113	0.00164647	Zfp57_MACS_peak_28	292	chr1	72339533	72340145	924624
chr1	71557150	71579631	ENSMUSG00000026192.13	Atic	1824.4	2.05894	0.253661	8.1169	4.78261e-16	2.31529e-14	Zfp57_MACS_peak_28	292	chr1	72339533	72340145	759903
chr1	71585520	71653200	ENSMUSG00000026193.15	Fn1	9334.28	1.59463	0.232006	6.87322	6.27693e-12	1.90278e-10	Zfp57_MACS_peak_28	292	chr1	72339533	72340145	686334
chr1	72159442	72212307	ENSMUSG00000039395.8	Mreg	468.624	2.87935	0.367026	7.84508	4.3267e-15	1.87286e-13	Zfp57_MACS_peak_28	292	chr1	72339533	72340145	127227
chr1	72284369	72303104	ENSMUSG00000026188.11	Tmem169	45.2916	-3.425	0.646293	-5.29945	1.16151e-07	1.83427e-06	Zfp57_MACS_peak_28	292	chr1	72339533	72340145	36430
chr1	72307421	72394952	ENSMUSG00000026187.8	Xrcc5	761.61	1.17263	0.248791	4.7133	2.43736e-06	3.00665e-05	Zfp57_MACS_peak_28	292	chr1	72339533	72340145	0
chr1	72427112	72536930	ENSMUSG00000039372.5	March4	6.49932	-6.18738	1.97091	-3.13935	0.00169325	0.00950423	Zfp57_MACS_peak_28	292	chr1	72339533	72340145	86968
chr1	72711290	72713813	ENSMUSG00000046330.10	Rpl37a	2825.38	1.02445	0.217652	4.70681	2.51622e-06	3.0861e-05	Zfp57_MACS_peak_28	292	chr1	72339533	72340145	371146
chr1	73910231	74124449	ENSMUSG00000055322.15	Tns1	263.463	0.860608	0.295695	2.91046	0.00360897	0.017895	Zfp57_MACS_peak_28	292	chr1	72339533	72340145	1570087
chr1	74236084	74268209	ENSMUSG00000006304.14	Arpc2	1869.74	0.619886	0.240493	2.57757	0.00994986	0.0407732	Zfp57_MACS_peak_28	292	chr1	72339533	72340145	1895940
chr1	74279840	74284738	ENSMUSG00000006299.13	Aamp	1553.09	0.915415	0.255555	3.58207	0.000340884	0.00242623	Zfp57_MACS_peak_28	292	chr1	72339533	72340145	1939696
chr1	74288247	74305622	ENSMUSG00000006301.17	Tmbim1	530.249	1.73668	0.255215	6.80477	1.01211e-11	2.97428e-10	Zfp57_MACS_peak_28	292	chr1	72339533	72340145	1948103
chr1	74409376	74435559	ENSMUSG00000026175.12	Vil1	39.5421	2.75233	0.642936	4.28088	1.86153e-05	0.000186047	Zfp57_MACS_peak_28	292	chr1	72339533	72340145	2069232
chr1	74435511	74544284	ENSMUSG00000033364.13	Usp37	1486.45	0.563079	0.218842	2.57299	0.0100824	0.0412109	Zfp57_MACS_peak_28	292	chr1	72339533	72340145	2095367
chr1	74506058	74530842	ENSMUSG00000026174.9	Cnot9	1246.36	1.2628	0.279742	4.51415	6.35711e-06	7.11989e-05	Zfp57_MACS_peak_28	292	chr1	72339533	72340145	2165914
chr1	74593748	74601397	ENSMUSG00000026171.12	Rnf25	359.672	0.876541	0.268345	3.26647	0.00108897	0.00656287	Zfp57_MACS_peak_28	292	chr1	72339533	72340145	2253604
chr1	74661745	74703730	ENSMUSG00000033257.14	Ttll4	1960.66	0.588611	0.214346	2.74608	0.00603124	0.0270828	Zfp57_MACS_peak_28	292	chr1	72339533	72340145	2321601
chr1	74854934	74857732	ENSMUSG00000090071.4	Cdk5r2	32.275	-2.98016	0.739391	-4.03055	5.56455e-05	0.000493744	Zfp57_MACS_peak_28	292	chr1	72339533	72340145	2514790
chr1	74945315	74951672	ENSMUSG00000006538.12	Ihh	297.993	1.44531	0.387865	3.72633	0.000194287	0.00148706	Zfp57_MACS_peak_28	292	chr1	72339533	72340145	2605171
chr1	75134554	75142711	ENSMUSG00000033159.14	Cnppd1	536.412	0.683327	0.263926	2.58909	0.00962308	0.0397562	Zfp57_MACS_peak_28	292	chr1	72339533	72340145	2794410
chr1	75210838	75215606	ENSMUSG00000026201.12	Stk16	349.142	0.737237	0.270837	2.72207	0.00648741	0.0287483	Zfp57_MACS_peak_28	292	chr1	72339533	72340145	2870694
chr1	75214228	75219865	ENSMUSG00000026202.13	Tuba4a	642.42	3.11127	0.275051	11.3116	1.14999e-29	1.75409e-27	Zfp57_MACS_peak_28	292	chr1	72339533	72340145	2874084
chr1	75307896	75317990	ENSMUSG00000026209.15	Dnpep	990.562	0.736112	0.238205	3.09024	0.00199996	0.0108825	Zfp57_MACS_peak_28	292	chr1	72339533	72340145	2967752
chr1	75360329	75368579	ENSMUSG00000026208.9	Des	60.2152	2.29955	0.548025	4.19607	2.71581e-05	0.000260715	Zfp57_MACS_peak_28	292	chr1	72339533	72340145	3020185
chr1	75375297	75432320	ENSMUSG00000026207.16	Speg	421.171	0.772298	0.270096	2.85934	0.00424523	0.0204279	Zfp57_MACS_peak_28	292	chr1	72339533	72340145	3035153
chr1	75450436	75474343	ENSMUSG00000033007.15	Asic4	24.4709	-2.65212	0.818521	-3.24014	0.00119471	0.00712414	Zfp57_MACS_peak_28	292	chr1	72339533	72340145	3110292
chr1	75479310	75506452	ENSMUSG00000026211.17	Obsl1	907.254	0.823105	0.229474	3.58691	0.000334615	0.00238449	Zfp57_MACS_peak_28	292	chr1	72339533	72340145	3139166
chr1	75479532	75485705	ENSMUSG00000051703.14	Tmem198	26.3582	-1.9063	0.732139	-2.60374	0.00922124	0.0383932	Zfp57_MACS_peak_28	292	chr1	72339533	72340145	3139388
chr1	78101267	78197134	ENSMUSG00000004872.15	Pax3	393.606	-3.7962	0.297344	-12.767	2.50522e-37	6.97793e-35	Zfp57_MACS_peak_28	292	chr1	72339533	72340145	5761123
chr1	78310345	78420289	ENSMUSG00000032908.9	Sgpp2	37.913	-1.58419	0.608813	-2.6021	0.00926539	0.0385186	Zfp57_MACS_peak_30	118.1	chr1	84383726	84384003	5963438
chr1	78417975	78488897	ENSMUSG00000026245.16	Farsb	1172.93	1.24398	0.246887	5.03867	4.68781e-07	6.59072e-06	Zfp57_MACS_peak_30	118.1	chr1	84383726	84384003	5894830
chr1	78595031	78609508	ENSMUSG00000099364.1	5730419F03Rik	12.4173	4.56182	1.38782	3.28704	0.00101247	0.00618523	Zfp57_MACS_peak_30	118.1	chr1	84383726	84384003	5774219
chr1	78658038	78671512	ENSMUSG00000079470.8	Utp14b	1972.46	1.41626	0.213505	6.63339	3.28061e-11	9.12446e-10	Zfp57_MACS_peak_30	118.1	chr1	84383726	84384003	5712215
chr1	79434669	79440120	ENSMUSG00000050711.7	Scg2	82.1105	-4.53241	0.567182	-7.99111	1.33733e-15	6.14886e-14	Zfp57_MACS_peak_30	118.1	chr1	84383726	84384003	4943607
chr1	79776018	79781445	ENSMUSG00000026248.9	Mrpl44	246.309	0.93102	0.348101	2.67457	0.00748259	0.0323819	Zfp57_MACS_peak_30	118.1	chr1	84383726	84384003	4602282
chr1	79794197	79861180	ENSMUSG00000026249.10	Serpine2	751.693	0.834631	0.23521	3.54846	0.000387495	0.0027022	Zfp57_MACS_peak_30	118.1	chr1	84383726	84384003	4522547
chr1	81076950	81341764	ENSMUSG00000054976.14	Nyap2	9.21807	-6.68136	1.94346	-3.43788	0.000586291	0.00386152	Zfp57_MACS_peak_30	118.1	chr1	84383726	84384003	3041963
chr1	82839483	82901182	ENSMUSG00000026159.13	Agfg1	2142.39	0.77542	0.211916	3.65909	0.000253114	0.00187388	Zfp57_MACS_peak_30	118.1	chr1	84383726	84384003	1482545
chr1	84369839	84696221	ENSMUSG00000036766.12	Dner	175.186	-3.84001	0.398889	-9.62676	6.16445e-22	5.26554e-20	Zfp57_MACS_peak_30	118.1	chr1	84383726	84384003	0
chr1	84665189	84669443	ENSMUSG00000102481.1	Gm37925	9.53111	-3.58564	1.35713	-2.64207	0.00824011	0.035099	Zfp57_MACS_peak_30	118.1	chr1	84383726	84384003	281187
chr1	84721189	84840516	ENSMUSG00000026219.14	Trip12	7949.8	0.876591	0.204679	4.28276	1.84591e-05	0.000184773	Zfp57_MACS_peak_30	118.1	chr1	84383726	84384003	337187
chr1	86064387	86139151	ENSMUSG00000026229.17	Psmd1	2556.31	0.814686	0.24123	3.37721	0.00073224	0.00469411	Zfp57_MACS_peak_31	53.08	chr1	86317371	86317585	178221
chr1	86302832	86307305	ENSMUSG00000079445.3	B3gnt7	282.691	3.34756	0.313315	10.6843	1.20533e-26	1.40396e-24	Zfp57_MACS_peak_31	53.08	chr1	86317371	86317585	10067
chr1	86344719	86359400	ENSMUSG00000026234.12	Ncl	7470.78	1.31823	0.219417	6.00787	1.8798e-09	4.05234e-08	Zfp57_MACS_peak_31	53.08	chr1	86317371	86317585	27135
chr1	86526726	86530712	ENSMUSG00000026238.14	Ptma	11306.5	0.734095	0.255317	2.87523	0.00403738	0.0196591	Zfp57_MACS_peak_31	53.08	chr1	86317371	86317585	209142
chr1	87147655	87156521	ENSMUSG00000026247.13	Ecel1	37.0053	-2.02699	0.66512	-3.04755	0.00230717	0.012249	Zfp57_MACS_peak_31	53.08	chr1	86317371	86317585	830071
chr1	87213914	87240488	ENSMUSG00000026254.17	Eif4e2	1122.45	1.07053	0.233673	4.58131	4.62069e-06	5.34326e-05	Zfp57_MACS_peak_31	53.08	chr1	86317371	86317585	896330
chr1	87326998	87450796	ENSMUSG00000048000.15	Gigyf2	1755.38	0.721778	0.221381	3.26034	0.00111278	0.00668784	Zfp57_MACS_peak_31	53.08	chr1	86317371	86317585	1009414
chr1	87386363	87394729	ENSMUSG00000079436.3	Kcnj13	4.3366	-5.59441	2.22958	-2.50918	0.0121011	0.0478444	Zfp57_MACS_peak_31	53.08	chr1	86317371	86317585	1068779
chr1	87476834	87573870	ENSMUSG00000026259.14	Ngef	24.6451	-2.43255	0.782488	-3.10873	0.00187892	0.0103559	Zfp57_MACS_peak_31	53.08	chr1	86317371	86317585	1159250
chr1	87620312	87720507	ENSMUSG00000026288.14	Inpp5d	88.2269	2.81979	0.491761	5.73406	9.80519e-09	1.88446e-07	Zfp57_MACS_peak_31	53.08	chr1	86317371	86317585	1302728
chr1	87755870	87792428	ENSMUSG00000026289.15	Atg16l1	745.453	1.04896	0.261886	4.00542	6.19073e-05	0.000542543	Zfp57_MACS_peak_31	53.08	chr1	86317371	86317585	1438286
chr1	89070415	89155068	ENSMUSG00000036206.12	Sh3bp4	476.322	0.978947	0.266436	3.67423	0.000238564	0.0017778	Zfp57_MACS_peak_31	53.08	chr1	86317371	86317585	2752831
chr1	89927956	89931179	ENSMUSG00000034486.8	Gbx2	85.3849	1.42722	0.476156	2.99738	0.00272312	0.0140763	Zfp57_MACS_peak_34	603.49	chr1	91940433	91940925	2009255
chr1	90203980	90216751	ENSMUSG00000044337.5	Ackr3	107.618	-1.04592	0.418787	-2.49749	0.0125076	0.0491179	Zfp57_MACS_peak_34	603.49	chr1	91940433	91940925	1723683
chr1	90602981	90613341	ENSMUSG00000034432.11	Cops8	842.908	0.964325	0.250858	3.84411	0.000120991	0.000985725	Zfp57_MACS_peak_34	603.49	chr1	91940433	91940925	1327093
chr1	90958133	90969661	ENSMUSG00000026304.13	Rab17	5.12868	5.78381	2.09521	2.76049	0.00577156	0.0260935	Zfp57_MACS_peak_34	603.49	chr1	91940433	91940925	970773
chr1	90998737	91128944	ENSMUSG00000026305.15	Lrrfip1	1105.21	1.67374	0.224793	7.4457	9.64288e-14	3.68442e-12	Zfp57_MACS_peak_34	603.49	chr1	91940433	91940925	811490
chr1	91250304	91290337	ENSMUSG00000034343.14	Ube2f	541.069	0.865733	0.256686	3.37274	0.000744248	0.0047489	Zfp57_MACS_peak_34	603.49	chr1	91940433	91940925	650097
chr1	91298338	91321075	ENSMUSG00000026307.12	Scly	166.07	1.03759	0.341792	3.03574	0.0023995	0.0126582	Zfp57_MACS_peak_34	603.49	chr1	91940433	91940925	619359
chr1	91366430	91374217	ENSMUSG00000047443.14	Erfe	48.5503	1.77976	0.573903	3.10115	0.00192773	0.0105643	Zfp57_MACS_peak_34	603.49	chr1	91940433	91940925	566217
chr1	91373861	91398815	ENSMUSG00000026309.14	Ilkap	712.969	0.708961	0.240559	2.94714	0.0032073	0.016183	Zfp57_MACS_peak_34	603.49	chr1	91940433	91940925	541619
chr1	91411483	91414038	ENSMUSG00000067071.8	Hes6	309.032	-0.797208	0.300213	-2.65547	0.00791979	0.033915	Zfp57_MACS_peak_34	603.49	chr1	91940433	91940925	526396
chr1	91494647	91529307	ENSMUSG00000034292.13	Traf3ip1	268.471	1.04415	0.291504	3.58195	0.000341041	0.00242623	Zfp57_MACS_peak_34	603.49	chr1	91940433	91940925	411127
chr1	92439010	92473860	ENSMUSG00000026260.12	Ndufa10	1198.46	0.863229	0.243228	3.54905	0.000386617	0.00269706	Zfp57_MACS_peak_34	603.49	chr1	91940433	91940925	498086
chr1	92637145	92641985	ENSMUSG00000073616.10	Cops9	319.999	0.967009	0.307691	3.14279	0.00167345	0.00940133	Zfp57_MACS_peak_34	603.49	chr1	91940433	91940925	696221
chr1	92831645	92860779	ENSMUSG00000034220.7	Gpc1	888.3	-0.583339	0.228024	-2.55823	0.0105207	0.0427569	Zfp57_MACS_peak_34	603.49	chr1	91940433	91940925	890721
chr1	92910783	92924384	ENSMUSG00000026269.14	Rnpepl1	409.653	0.747271	0.264625	2.82389	0.00474445	0.0223161	Zfp57_MACS_peak_34	603.49	chr1	91940433	91940925	969859
chr1	93015464	93101951	ENSMUSG00000014602.15	Kif1a	2601.28	-0.638722	0.237861	-2.68528	0.007247	0.0315327	Zfp57_MACS_peak_34	603.49	chr1	91940433	91940925	1074540
chr1	93235841	93301065	ENSMUSG00000047793.13	Sned1	143.664	-1.65827	0.509057	-3.25752	0.00112389	0.0067458	Zfp57_MACS_peak_34	603.49	chr1	91940433	91940925	1294917
chr1	93299211	93305915	ENSMUSG00000026273.13	Mterf4	335.512	1.01592	0.288989	3.51543	0.000439051	0.00301469	Zfp57_MACS_peak_34	603.49	chr1	91940433	91940925	1358287
chr1	93308770	93343482	ENSMUSG00000026274.11	Pask	481.199	0.723359	0.254096	2.8468	0.00441613	0.0210657	Zfp57_MACS_peak_34	603.49	chr1	91940433	91940925	1367846
chr1	93405940	93478815	ENSMUSG00000034088.15	Hdlbp	7035.34	1.13122	0.219767	5.14738	2.64152e-07	3.86947e-06	Zfp57_MACS_peak_34	603.49	chr1	91940433	91940925	1465016
chr1	93685660	93695764	ENSMUSG00000026278.14	Bok	27.0459	2.39021	0.746466	3.20203	0.00136462	0.00793306	Zfp57_MACS_peak_34	603.49	chr1	91940433	91940925	1744736
chr1	93701935	93754864	ENSMUSG00000026279.14	Thap4	332.144	0.69968	0.280256	2.49658	0.0125398	0.0492143	Zfp57_MACS_peak_34	603.49	chr1	91940433	91940925	1761011
chr1	93792576	93801934	ENSMUSG00000026281.15	Dtymk	623.379	1.50764	0.277567	5.43163	5.5841e-08	9.34036e-07	Zfp57_MACS_peak_34	603.49	chr1	91940433	91940925	1851652
chr1	93803965	93822101	ENSMUSG00000026283.13	Ing5	678.563	1.33773	0.239869	5.57694	2.4479e-08	4.39685e-07	Zfp57_MACS_peak_34	603.49	chr1	91940433	91940925	1863041
chr1	95587682	95667571	ENSMUSG00000040710.10	St8sia4	129.748	-2.3473	0.401064	-5.85268	4.837e-09	9.66344e-08	Zfp57_MACS_peak_35	52.53	chr1	97523125	97523287	1855555
chr1	96816270	96872171	ENSMUSG00000040693.7	Slco4c1	101.31	3.86067	0.515544	7.48853	6.96502e-14	2.67722e-12	Zfp57_MACS_peak_35	52.53	chr1	97523125	97523287	650955
chr1	96871126	96907796	ENSMUSG00000097814.5	Panct2	23.3133	3.44745	0.881529	3.91076	9.20076e-05	0.000772518	Zfp57_MACS_peak_35	52.53	chr1	97523125	97523287	615330
chr1	97606318	97662074	ENSMUSG00000044768.16	D1Ertd622e	164.929	-0.917467	0.362342	-2.53205	0.0113399	0.0454613	Zfp57_MACS_peak_35	52.53	chr1	97523125	97523287	83032
chr1	98031116	98057680	ENSMUSG00000089706.7	B230216N24Rik	27.6963	-3.54961	0.847283	-4.1894	2.79695e-05	0.000267569	Zfp57_MACS_peak_35	52.53	chr1	97523125	97523287	507830
chr1	99772765	100485942	ENSMUSG00000067028.11	Cntnap5b	9.07804	-6.67179	1.8421	-3.62184	0.000292519	0.00212539	Zfp57_MACS_peak_35	52.53	chr1	97523125	97523287	2249479
chr1	104768529	104995481	ENSMUSG00000050840.8	Cdh20	27.8662	-2.32448	0.750257	-3.09824	0.00194674	0.0106442	Zfp57_MACS_peak_35	52.53	chr1	97523125	97523287	7245243
chr1	104776114	104779128	ENSMUSG00000103991.1	Gm38031	6.53991	-6.18534	2.15258	-2.87346	0.00406005	0.0197067	Zfp57_MACS_peak_35	52.53	chr1	97523125	97523287	7252828
chr1	105276914	105356710	ENSMUSG00000047496.6	Rnf152	59.7193	-1.7268	0.533312	-3.23788	0.00120423	0.00716978	Zfp57_MACS_peak_35	52.53	chr1	97523125	97523287	7753628
chr1	106538178	106714274	ENSMUSG00000057329.7	Bcl2	271.151	-1.90016	0.29909	-6.35313	2.10974e-10	5.24542e-09	Zfp57_MACS_peak_35	52.53	chr1	97523125	97523287	9014892
chr1	106720459	106759727	ENSMUSG00000009905.5	Kdsr	368.362	1.29226	0.279569	4.62234	3.79427e-06	4.45461e-05	Zfp57_MACS_peak_35	52.53	chr1	97523125	97523287	9197173
chr1	106764071	106796728	ENSMUSG00000009907.17	Vps4b	1547.79	0.668965	0.216279	3.09307	0.00198095	0.0107913	Zfp57_MACS_peak_35	52.53	chr1	97523125	97523287	9240785
chr1	107590006	107610484	ENSMUSG00000026315.13	Serpinb8	25.1641	2.53833	0.776864	3.26741	0.00108536	0.00654519	Zfp57_MACS_peak_35	52.53	chr1	97523125	97523287	10066720
chr1	109982431	110140157	ENSMUSG00000026312.17	Cdh7	13.2431	-3.04211	1.13105	-2.68964	0.00715293	0.0311799	Zfp57_MACS_peak_41	53.1	chr1	118140866	118141015	8000710
chr1	113891385	113964134	ENSMUSG00000097648.1	9330185C12Rik	4.43522	5.57328	2.21242	2.51909	0.0117658	0.04689	Zfp57_MACS_peak_41	53.1	chr1	118140866	118141015	4176733
chr1	115684756	116587323	ENSMUSG00000070695.4	Cntnap5a	47.8218	-9.06647	1.53581	-5.90338	3.56127e-09	7.2968e-08	Zfp57_MACS_peak_41	53.1	chr1	118140866	118141015	1553544
chr1	118321839	118333822	ENSMUSG00000026377.12	Nifk	1091.17	1.4862	0.249044	5.96759	2.40777e-09	5.11326e-08	Zfp57_MACS_peak_41	53.1	chr1	118140866	118141015	180825
chr1	118627945	118685168	ENSMUSG00000026380.10	Tfcp2l1	1592.51	6.01486	0.279551	21.5162	1.09834e-102	2.11091e-98	Zfp57_MACS_peak_41	53.1	chr1	118140866	118141015	486931
chr1	119470305	119504794	ENSMUSG00000004451.14	Ralb	798.601	1.55546	0.258716	6.01226	1.82958e-09	3.95086e-08	Zfp57_MACS_peak_42	347.32	chr1	119554613	119555356	49820
chr1	120113280	120121078	ENSMUSG00000026385.16	Dbi	1213.02	0.985688	0.273986	3.59759	0.000321182	0.00230156	Zfp57_MACS_peak_42	347.32	chr1	119554613	119555356	557925
chr1	120190757	120272705	ENSMUSG00000026389.16	Steap3	11.2154	4.4755	1.47059	3.04334	0.0023397	0.0124018	Zfp57_MACS_peak_42	347.32	chr1	119554613	119555356	635402
chr1	120602418	120607992	ENSMUSG00000058665.8	En1	33.3913	-2.10505	0.681957	-3.08677	0.00202344	0.011001	Zfp57_MACS_peak_42	347.32	chr1	119554613	119555356	1047063
chr1	121553835	121567989	ENSMUSG00000001674.11	Ddx18	731.301	1.38335	0.26584	5.2037	1.9536e-07	2.95175e-06	Zfp57_MACS_peak_42	347.32	chr1	119554613	119555356	1998480
chr1	123321471	124045559	ENSMUSG00000036815.16	Dpp10	14.9297	-3.4895	1.10113	-3.16903	0.00152949	0.00871488	Zfp57_MACS_peak_42	347.32	chr1	119554613	119555356	3766116
chr1	125392905	125435727	ENSMUSG00000026341.16	Actr3	2874.04	0.774713	0.234022	3.31042	0.000931551	0.00576045	Zfp57_MACS_peak_47	201.59	chr1	128089900	128090162	2654174
chr1	125560595	125595820	ENSMUSG00000026342.10	Slc35f5	442.743	0.89285	0.259873	3.43571	0.000590994	0.00388185	Zfp57_MACS_peak_47	201.59	chr1	128089900	128090162	2494081
chr1	125867622	125913101	ENSMUSG00000026344.9	Lypd1	79.1898	-1.27671	0.472369	-2.70279	0.00687606	0.0301921	Zfp57_MACS_peak_47	201.59	chr1	128089900	128090162	2176800
chr1	125913620	126830799	ENSMUSG00000049690.15	Nckap5	239.673	-3.22138	0.42183	-7.63668	2.22895e-14	9.04571e-13	Zfp57_MACS_peak_47	201.59	chr1	128089900	128090162	1259102
chr1	127486546	127679548	ENSMUSG00000026347.13	Tmem163	161.615	-1.27472	0.337388	-3.77819	0.000157972	0.00124123	Zfp57_MACS_peak_47	201.59	chr1	128089900	128090162	410353
chr1	127729413	127767978	ENSMUSG00000026348.7	Acmsd	12.4166	5.57021	1.69233	3.29145	0.000996733	0.00610654	Zfp57_MACS_peak_47	201.59	chr1	128089900	128090162	321923
chr1	127868773	127943868	ENSMUSG00000036104.12	Rab3gap1	650.555	0.920663	0.245855	3.74474	0.000180584	0.00139215	Zfp57_MACS_peak_47	201.59	chr1	128089900	128090162	146033
chr1	128243964	128279378	ENSMUSG00000026353.9	Ubxn4	1270.98	0.619852	0.222967	2.78002	0.00543556	0.0248907	Zfp57_MACS_peak_47	201.59	chr1	128089900	128090162	153803
chr1	128331590	128359664	ENSMUSG00000026355.11	Mcm6	3107.14	1.16683	0.24077	4.84625	1.25817e-06	1.63494e-05	Zfp57_MACS_peak_47	201.59	chr1	128089900	128090162	241429
chr1	128588199	128592293	ENSMUSG00000045382.6	Cxcr4	455.318	-1.22998	0.256756	-4.79044	1.66418e-06	2.11954e-05	Zfp57_MACS_peak_47	201.59	chr1	128089900	128090162	498038
chr1	129273302	130219278	ENSMUSG00000042581.14	Thsd7b	48.6963	-3.84946	0.649668	-5.92528	3.11767e-09	6.43593e-08	Zfp57_MACS_peak_48	113.12	chr1	131129518	131130023	910241
chr1	130429781	130437191	ENSMUSG00000086825.1	Gm15675	38.0319	2.75873	0.772374	3.57175	0.000354605	0.00250373	Zfp57_MACS_peak_48	113.12	chr1	131129518	131130023	692328
chr1	130439027	130462744	ENSMUSG00000026399.12	Cd55	378.852	1.68558	0.279629	6.0279	1.66104e-09	3.595e-08	Zfp57_MACS_peak_48	113.12	chr1	131129518	131130023	666775
chr1	130689182	130729253	ENSMUSG00000026409.14	Pfkfb2	179.347	0.977947	0.326503	2.99521	0.00274254	0.0141576	Zfp57_MACS_peak_48	113.12	chr1	131129518	131130023	400266
chr1	130731976	130744622	ENSMUSG00000042510.7	AA986860	130.584	1.97757	0.438131	4.51364	6.37242e-06	7.13288e-05	Zfp57_MACS_peak_48	113.12	chr1	131129518	131130023	384897
chr1	131127455	131138340	ENSMUSG00000016526.8	Dyrk3	428.254	1.9706	0.286651	6.87454	6.21882e-12	1.88814e-10	Zfp57_MACS_peak_48	113.12	chr1	131129518	131130023	0
chr1	131153181	131187658	ENSMUSG00000026427.16	Eif2d	719.639	1.72997	0.249378	6.93713	4.00136e-12	1.24841e-10	Zfp57_MACS_peak_48	113.12	chr1	131129518	131130023	23159
chr1	131285251	131527352	ENSMUSG00000026425.15	Srgap2	1177.85	0.726793	0.239801	3.03082	0.0024389	0.0128311	Zfp57_MACS_peak_48	113.12	chr1	131129518	131130023	155229
chr1	131797381	131821473	ENSMUSG00000042251.12	Pm20d1	100.153	1.91087	0.409928	4.66147	3.13953e-06	3.76176e-05	Zfp57_MACS_peak_48	113.12	chr1	131129518	131130023	667359
chr1	131827493	131848865	ENSMUSG00000013275.9	Slc41a1	431.318	0.770532	0.269608	2.85797	0.00426359	0.0204957	Zfp57_MACS_peak_48	113.12	chr1	131129518	131130023	697471
chr1	131962967	131982969	ENSMUSG00000026435.15	Slc45a3	163.442	-1.21746	0.340291	-3.57771	0.000346621	0.00245638	Zfp57_MACS_peak_48	113.12	chr1	131129518	131130023	832945
chr1	132112237	132139684	ENSMUSG00000026437.11	Cdk18	76.1029	1.36675	0.447318	3.05544	0.00224734	0.011991	Zfp57_MACS_peak_48	113.12	chr1	131129518	131130023	982215
chr1	132191431	132259227	ENSMUSG00000079330.8	Lemd1	108.064	-1.09068	0.413091	-2.64028	0.00828367	0.0352533	Zfp57_MACS_peak_48	113.12	chr1	131129518	131130023	1061409
chr1	132316126	132333488	ENSMUSG00000009772.15	Nuak2	196.239	-0.942165	0.356711	-2.64125	0.00825999	0.0351681	Zfp57_MACS_peak_48	113.12	chr1	131129518	131130023	1186104
chr1	132356315	132391281	ENSMUSG00000042066.15	Tmcc2	264.69	-0.970474	0.303437	-3.19827	0.00138256	0.00801067	Zfp57_MACS_peak_48	113.12	chr1	131129518	131130023	1226293
chr1	132477365	132505659	ENSMUSG00000026439.14	Rbbp5	962.712	0.980198	0.236152	4.1507	3.3146e-05	0.000309089	Zfp57_MACS_peak_48	113.12	chr1	131129518	131130023	1347343
chr1	132509427	132543256	ENSMUSG00000053024.14	Cntn2	792.631	-4.08202	0.324582	-12.5762	2.85347e-36	7.31211e-34	Zfp57_MACS_peak_48	113.12	chr1	131129518	131130023	1379405
chr1	132564690	132741797	ENSMUSG00000026442.14	Nfasc	636.933	-3.40298	0.272796	-12.4744	1.0292e-35	2.53591e-33	Zfp57_MACS_peak_48	113.12	chr1	131129518	131130023	1434668
chr1	132880273	132940005	ENSMUSG00000026443.3	Lrrn2	60.3809	-3.10495	0.550649	-5.63871	1.71333e-08	3.17231e-07	Zfp57_MACS_peak_48	113.12	chr1	131129518	131130023	1750251
chr1	133045667	133108687	ENSMUSG00000026447.16	Pik3c2b	330.931	-1.06798	0.293642	-3.637	0.000275834	0.00201722	Zfp57_MACS_peak_48	113.12	chr1	131129518	131130023	1915645
chr1	133603871	133610291	ENSMUSG00000090553.8	Snrpe	1313	0.83307	0.254567	3.2725	0.001066	0.00645678	Zfp57_MACS_peak_48	113.12	chr1	131129518	131130023	2473849
chr1	133910304	133921414	ENSMUSG00000041577.5	Prelp	24.0883	2.92379	0.817878	3.57484	0.000350436	0.00247793	Zfp57_MACS_peak_48	113.12	chr1	131129518	131130023	2780282
chr1	134037254	134048277	ENSMUSG00000041559.7	Fmod	19.2257	2.49321	0.905876	2.75226	0.00591848	0.0266512	Zfp57_MACS_peak_48	113.12	chr1	131129518	131130023	2907232
chr1	134075170	134079120	ENSMUSG00000020423.6	Btg2	1257.92	0.662025	0.228194	2.90115	0.00371797	0.0183331	Zfp57_MACS_peak_48	113.12	chr1	131129518	131130023	2945148
chr1	134182176	134190181	ENSMUSG00000064246.10	Chil1	5.37813	5.85222	2.07237	2.82392	0.00474398	0.0223161	Zfp57_MACS_peak_48	113.12	chr1	131129518	131130023	3052154
chr1	134193448	134201232	ENSMUSG00000042451.12	Mybph	21.2143	3.47119	0.913346	3.80053	0.000144389	0.00115234	Zfp57_MACS_peak_48	113.12	chr1	131129518	131130023	3063426
chr1	134199223	134235431	ENSMUSG00000042429.8	Adora1	756.617	1.66526	0.311687	5.34275	9.15461e-08	1.47727e-06	Zfp57_MACS_peak_48	113.12	chr1	131129518	131130023	3069201
chr1	134289989	134292548	ENSMUSG00000026459.5	Myog	33.5827	3.98691	0.792863	5.0285	4.94324e-07	6.90437e-06	Zfp57_MACS_peak_48	113.12	chr1	131129518	131130023	3159967
chr1	134346097	134361979	ENSMUSG00000042305.12	Tmem183a	1045.11	0.899475	0.225878	3.98212	6.83035e-05	0.000593456	Zfp57_MACS_peak_48	113.12	chr1	131129518	131130023	3216075
chr1	134405559	134411740	ENSMUSG00000026456.18	Cyb5r1	410.352	1.74334	0.268314	6.4974	8.17219e-11	2.14858e-09	Zfp57_MACS_peak_48	113.12	chr1	131129518	131130023	3275537
chr1	134415378	134433351	ENSMUSG00000026457.14	Adipor1	1830.64	1.21832	0.244738	4.97807	6.4221e-07	8.85411e-06	Zfp57_MACS_peak_48	113.12	chr1	131129518	131130023	3285356
chr1	134455531	134491018	ENSMUSG00000026455.14	Klhl12	630.784	1.03724	0.24616	4.21369	2.51235e-05	0.000243616	Zfp57_MACS_peak_48	113.12	chr1	131129518	131130023	3325509
chr1	134646677	134762593	ENSMUSG00000026452.15	Syt2	57.0706	-3.67792	0.594275	-6.18891	6.05824e-10	1.39776e-08	Zfp57_MACS_peak_48	113.12	chr1	131129518	131130023	3516655
chr1	134962565	134974162	ENSMUSG00000026429.9	Ube2t	150.933	1.06801	0.346368	3.08346	0.0020461	0.0110921	Zfp57_MACS_peak_48	113.12	chr1	131129518	131130023	3832543
chr1	135108497	135132594	ENSMUSG00000097993.7	Ptprv	50.9629	3.25323	0.650135	5.00393	5.61725e-07	7.77235e-06	Zfp57_MACS_peak_48	113.12	chr1	131129518	131130023	3978475
chr1	135253575	135258568	ENSMUSG00000003051.13	Elf3	125.326	1.02901	0.368913	2.78931	0.00528198	0.0243323	Zfp57_MACS_peak_48	113.12	chr1	131129518	131130023	4123553
chr1	135262712	135284084	ENSMUSG00000041926.15	Rnpep	422.671	0.827871	0.275758	3.00217	0.00268065	0.0138792	Zfp57_MACS_peak_48	113.12	chr1	131129518	131130023	4132690
chr1	135295213	135313778	ENSMUSG00000062580.9	Timm17a	960.029	1.22429	0.24735	4.94962	7.43601e-07	1.01141e-05	Zfp57_MACS_peak_48	113.12	chr1	131129518	131130023	4165191
chr1	135324807	135368065	ENSMUSG00000048096.7	Lmod1	46.3566	2.78441	0.608998	4.57211	4.82844e-06	5.56008e-05	Zfp57_MACS_peak_48	113.12	chr1	131129518	131130023	4194785
chr1	135720061	135752232	ENSMUSG00000026421.14	Csrp1	1738.54	2.20396	0.253716	8.6867	3.73106e-18	2.18619e-16	Zfp57_MACS_peak_48	113.12	chr1	131129518	131130023	4590039
chr1	135766119	135769136	ENSMUSG00000041801.5	Phlda3	715.358	2.39251	0.311003	7.69288	1.43856e-14	5.93296e-13	Zfp57_MACS_peak_48	113.12	chr1	131129518	131130023	4636097
chr1	135779434	135810989	ENSMUSG00000026418.16	Tnni1	83.1727	2.91378	0.548481	5.31245	1.08162e-07	1.72083e-06	Zfp57_MACS_peak_48	113.12	chr1	131129518	131130023	4649412
chr1	135818598	135833342	ENSMUSG00000041782.14	Lad1	256.486	2.28238	0.366866	6.22128	4.93117e-10	1.15858e-08	Zfp57_MACS_peak_48	113.12	chr1	131129518	131130023	4688576
chr1	135836354	135852260	ENSMUSG00000026414.13	Tnnt2	94.2807	3.14633	0.48183	6.52995	6.57906e-11	1.74645e-09	Zfp57_MACS_peak_48	113.12	chr1	131129518	131130023	4706332
chr1	136052750	136119822	ENSMUSG00000026407.17	Cacna1s	18.1484	2.90327	0.977638	2.96967	0.00298116	0.0152097	Zfp57_MACS_peak_48	113.12	chr1	131129518	131130023	4922728
chr1	136131389	136177998	ENSMUSG00000041642.18	Kif21b	1124.16	-2.16995	0.228314	-9.50423	2.01526e-21	1.6138e-19	Zfp57_MACS_peak_48	113.12	chr1	131129518	131130023	5001367
chr1	136415271	136440158	ENSMUSG00000026404.12	Ddx59	214.14	1.00488	0.313078	3.20966	0.0013289	0.00776767	Zfp57_MACS_peak_48	113.12	chr1	131129518	131130023	5285249
chr1	136466343	136531511	ENSMUSG00000041498.13	Kif14	444.617	0.859072	0.266901	3.2187	0.00128775	0.00757553	Zfp57_MACS_peak_48	113.12	chr1	131129518	131130023	5336321
chr1	136624901	136630053	ENSMUSG00000041483.14	Zfp281	1587.57	1.00623	0.220102	4.57166	4.83886e-06	5.56874e-05	Zfp57_MACS_peak_48	113.12	chr1	131129518	131130023	5494879
chr1	136670769	136690804	ENSMUSG00000097113.7	Gm19705	41.7594	1.96713	0.754046	2.60877	0.00908685	0.0379323	Zfp57_MACS_peak_48	113.12	chr1	131129518	131130023	5540747
chr1	136696211	136726142	ENSMUSG00000097448.1	Platr22	51.7889	7.68139	1.48956	5.15682	2.5118e-07	3.69352e-06	Zfp57_MACS_peak_48	113.12	chr1	131129518	131130023	5566189
chr1	136842571	136960448	ENSMUSG00000026398.14	Nr5a2	390.696	3.61051	0.323596	11.1575	6.58335e-29	9.51318e-27	Zfp57_MACS_peak_48	113.12	chr1	131129518	131130023	5712549
chr1	137898595	138000384	ENSMUSG00000098243.3	Gm4258	38.8029	-2.56703	0.67606	-3.79705	0.000146427	0.00116433	Zfp57_MACS_peak_48	113.12	chr1	131129518	131130023	6768573
chr1	137909291	137913158	ENSMUSG00000104118.1	Gm37298	106.707	-2.52423	0.569618	-4.43145	9.36033e-06	0.000100669	Zfp57_MACS_peak_48	113.12	chr1	131129518	131130023	6779269
chr1	137927251	137930273	ENSMUSG00000102277.1	A130050O07Rik	41.0124	-2.08687	0.682236	-3.05887	0.00222177	0.0118843	Zfp57_MACS_peak_48	113.12	chr1	131129518	131130023	6797229
chr1	137932041	137933284	ENSMUSG00000102142.1	Gm26930	37.2571	-2.9902	0.781778	-3.82487	0.00013084	0.00105523	Zfp57_MACS_peak_48	113.12	chr1	131129518	131130023	6802019
chr1	137935189	137937346	ENSMUSG00000104145.1	D130019J16Rik	91.3423	-3.28898	0.579296	-5.67754	1.36644e-08	2.56304e-07	Zfp57_MACS_peak_48	113.12	chr1	131129518	131130023	6805167
chr1	137966531	137969918	ENSMUSG00000098206.1	A430106G13Rik	24.409	-3.54673	0.958138	-3.7017	0.000214164	0.00162052	Zfp57_MACS_peak_48	113.12	chr1	131129518	131130023	6836509
chr1	138482875	138620141	ENSMUSG00000026393.10	Nek7	783.296	0.736805	0.241263	3.05395	0.00225851	0.0120439	Zfp57_MACS_peak_48	113.12	chr1	131129518	131130023	7352853
chr1	138825186	138848577	ENSMUSG00000019230.14	Lhx9	358.223	-5.97984	0.420354	-14.2257	6.34525e-46	3.29593e-43	Zfp57_MACS_peak_48	113.12	chr1	131129518	131130023	7695164
chr1	139197056	139377100	ENSMUSG00000063681.14	Crb1	55.1786	-3.53586	0.600197	-5.89115	3.83506e-09	7.79959e-08	Zfp57_MACS_peak_48	113.12	chr1	131129518	131130023	8067034
chr1	139422288	139453005	ENSMUSG00000033964.12	Zbtb41	1049.69	-0.627019	0.226892	-2.76352	0.00571822	0.0259317	Zfp57_MACS_peak_48	113.12	chr1	131129518	131130023	8292266
chr1	143598800	143702893	ENSMUSG00000026361.9	Cdc73	811.832	0.738401	0.293519	2.51568	0.0118802	0.0472378	Zfp57_MACS_peak_53	507.72	chr1	155529429	155530003	11826537
chr1	143640664	143654614	ENSMUSG00000033849.3	B3galt2	13.2892	-2.77485	1.05159	-2.63871	0.00832227	0.0353706	Zfp57_MACS_peak_53	507.72	chr1	155529429	155530003	11874816
chr1	143750790	143777068	ENSMUSG00000018199.9	Trove2	1451.92	-0.559257	0.219232	-2.55099	0.0107418	0.0434731	Zfp57_MACS_peak_53	507.72	chr1	155529429	155530003	11752362
chr1	143777272	143807466	ENSMUSG00000018189.12	Uchl5	400.173	1.34581	0.282477	4.76432	1.89487e-06	2.38179e-05	Zfp57_MACS_peak_53	507.72	chr1	155529429	155530003	11721964
chr1	143999338	144004161	ENSMUSG00000026360.9	Rgs2	124.834	-2.40845	0.399688	-6.02582	1.68252e-09	3.63739e-08	Zfp57_MACS_peak_53	507.72	chr1	155529429	155530003	11525269
chr1	144138654	144177372	ENSMUSG00000051079.8	Rgs13	5.45018	-5.92882	2.06433	-2.87203	0.00407849	0.0197641	Zfp57_MACS_peak_53	507.72	chr1	155529429	155530003	11352058
chr1	150100031	150108227	ENSMUSG00000032487.8	Ptgs2	76.4515	1.44387	0.465453	3.10207	0.00192169	0.0105429	Zfp57_MACS_peak_53	507.72	chr1	155529429	155530003	5421203
chr1	150268926	150269261	ENSMUSG00000100690.1	Gm4322	51.7203	1.49678	0.536305	2.79092	0.00525584	0.0242616	Zfp57_MACS_peak_53	507.72	chr1	155529429	155530003	5260169
chr1	151571186	151721939	ENSMUSG00000026483.13	Fam129a	131.342	1.84195	0.382679	4.81329	1.48462e-06	1.90346e-05	Zfp57_MACS_peak_53	507.72	chr1	155529429	155530003	3807491
chr1	151852403	152090125	ENSMUSG00000032666.16	1700025G04Rik	661.288	-1.05968	0.242817	-4.36409	1.27652e-05	0.000133045	Zfp57_MACS_peak_53	507.72	chr1	155529429	155530003	3439305
chr1	152516760	152766351	ENSMUSG00000026482.13	Rgl1	340.977	-0.731758	0.285408	-2.5639	0.0103502	0.0421441	Zfp57_MACS_peak_53	507.72	chr1	155529429	155530003	2763079
chr1	152954993	153119261	ENSMUSG00000042751.14	Nmnat2	153.949	-1.15086	0.41373	-2.78167	0.00540794	0.024812	Zfp57_MACS_peak_53	507.72	chr1	155529429	155530003	2410169
chr1	153404827	153414233	ENSMUSG00000073538.10	E330020D12Rik	21.1375	4.77098	1.11651	4.2731	1.9277e-05	0.000191465	Zfp57_MACS_peak_53	507.72	chr1	155529429	155530003	2115197
chr1	153503015	153550045	ENSMUSG00000042684.8	Npl	84.5606	1.50458	0.433163	3.47348	0.000513762	0.00344763	Zfp57_MACS_peak_53	507.72	chr1	155529429	155530003	1979385
chr1	153653025	153700323	ENSMUSG00000042671.12	Rgs8	73.249	-1.7233	0.486458	-3.54255	0.000396276	0.00275643	Zfp57_MACS_peak_53	507.72	chr1	155529429	155530003	1829107
chr1	153749426	153764221	ENSMUSG00000066800.11	Rnasel	70.0039	-2.36451	0.481163	-4.91416	8.91626e-07	1.19084e-05	Zfp57_MACS_peak_53	507.72	chr1	155529429	155530003	1765209
chr1	153750682	153751547	ENSMUSG00000100183.1	Gm28512	6.34104	-6.15	1.9829	-3.10152	0.00192528	0.0105539	Zfp57_MACS_peak_53	507.72	chr1	155529429	155530003	1777883
chr1	153899944	153909723	ENSMUSG00000026473.15	Glul	3400.44	1.04954	0.267436	3.92446	8.6923e-05	0.000735935	Zfp57_MACS_peak_53	507.72	chr1	155529429	155530003	1619707
chr1	154390731	154884501	ENSMUSG00000004110.16	Cacna1e	103.28	-1.95304	0.50267	-3.88532	0.000102193	0.000848768	Zfp57_MACS_peak_53	507.72	chr1	155529429	155530003	644929
chr1	155127277	155146814	ENSMUSG00000026471.14	Mr1	5.7079	-5.99074	2.08301	-2.876	0.00402744	0.0196256	Zfp57_MACS_peak_53	507.72	chr1	155529429	155530003	382616
chr1	155275701	155417415	ENSMUSG00000026469.14	Xpr1	1254.02	-2.00468	0.256237	-7.82352	5.13674e-15	2.21352e-13	Zfp57_MACS_peak_53	507.72	chr1	155529429	155530003	112015
chr1	156075966	156205026	ENSMUSG00000015484.3	Fam163a	77.4069	-2.30767	0.557088	-4.14237	3.43734e-05	0.000318987	Zfp57_MACS_peak_53	507.72	chr1	155529429	155530003	545964
chr1	156255296	156303664	ENSMUSG00000060985.15	Tdrd5	75.558	3.5833	0.559259	6.40722	1.48192e-10	3.7776e-09	Zfp57_MACS_peak_53	507.72	chr1	155529429	155530003	725294
chr1	156558786	156649568	ENSMUSG00000026596.13	Abl2	1226.92	0.64441	0.220838	2.91802	0.00352262	0.0175301	Zfp57_MACS_peak_53	507.72	chr1	155529429	155530003	1028784
chr1	156653617	156674356	ENSMUSG00000060519.11	Tor3a	360.667	1.96424	0.282589	6.95087	3.63044e-12	1.14009e-10	Zfp57_MACS_peak_53	507.72	chr1	155529429	155530003	1123615
chr1	156804166	156939626	ENSMUSG00000026594.14	Ralgps2	891.875	-0.749094	0.234435	-3.19531	0.00139679	0.00807849	Zfp57_MACS_peak_53	507.72	chr1	155529429	155530003	1274164
chr1	156838562	156861078	ENSMUSG00000033544.6	Angptl1	25.0233	-1.96596	0.750961	-2.61793	0.00884648	0.0371224	Zfp57_MACS_peak_53	507.72	chr1	155529429	155530003	1308560
chr1	157135182	157412595	ENSMUSG00000070565.11	Rasal2	814.698	-1.51832	0.26199	-5.79535	6.81801e-09	1.33573e-07	Zfp57_MACS_peak_53	507.72	chr1	155529429	155530003	1605180
chr1	158245269	158356326	ENSMUSG00000004031.13	Brinp2	45.5548	-3.33337	0.628032	-5.30764	1.11051e-07	1.76096e-06	Zfp57_MACS_peak_53	507.72	chr1	155529429	155530003	2715267
chr1	158362273	158691781	ENSMUSG00000026587.15	Astn1	330.42	-4.34084	0.327258	-13.2643	3.73088e-40	1.25796e-37	Zfp57_MACS_peak_53	507.72	chr1	155529429	155530003	2832271
chr1	158711727	158980490	ENSMUSG00000073530.11	Pappa2	160.519	-6.3558	0.643648	-9.87464	5.36242e-23	4.95483e-21	Zfp57_MACS_peak_53	507.72	chr1	155529429	155530003	3181725
chr1	159523769	159931729	ENSMUSG00000015829.13	Tnr	13.9239	-3.72481	1.1638	-3.20055	0.00137167	0.00796441	Zfp57_MACS_peak_53	507.72	chr1	155529429	155530003	3993767
chr1	161034422	161038539	ENSMUSG00000053332.13	Gas5	3021.96	0.932963	0.280147	3.33027	0.000867631	0.00542806	Zfp57_MACS_peak_55	57.53	chr1	164375899	164375991	3337361
chr1	161142691	161170498	ENSMUSG00000044835.15	Ankrd45	31.2775	4.88037	0.95658	5.1019	3.36269e-07	4.84464e-06	Zfp57_MACS_peak_55	57.53	chr1	164375899	164375991	3205402
chr1	161240112	161251219	ENSMUSG00000026701.15	Prdx6	1352.47	0.692826	0.239927	2.88766	0.00388124	0.0190096	Zfp57_MACS_peak_55	57.53	chr1	164375899	164375991	3124681
chr1	161982453	162478034	ENSMUSG00000040265.16	Dnm3	92.9165	-1.30775	0.415279	-3.1491	0.00163775	0.00923046	Zfp57_MACS_peak_55	57.53	chr1	164375899	164375991	1897866
chr1	162570515	162599084	ENSMUSG00000026696.15	Vamp4	217.994	-0.95987	0.31881	-3.01079	0.00260568	0.0135641	Zfp57_MACS_peak_55	57.53	chr1	164375899	164375991	1776816
chr1	163245119	163313710	ENSMUSG00000026586.16	Prrx1	211.245	-0.980513	0.319083	-3.07291	0.00211986	0.011425	Zfp57_MACS_peak_55	57.53	chr1	164375899	164375991	1062190
chr1	163779583	163917109	ENSMUSG00000026585.13	Kifap3	826.534	-0.688148	0.235872	-2.91746	0.0035289	0.0175523	Zfp57_MACS_peak_55	57.53	chr1	164375899	164375991	458791
chr1	163945993	163994796	ENSMUSG00000041406.14	BC055324	433.321	0.673039	0.2573	2.61577	0.00890258	0.0373086	Zfp57_MACS_peak_55	57.53	chr1	164375899	164375991	381104
chr1	164151838	164220277	ENSMUSG00000026579.8	F5	46.6529	2.20694	0.662427	3.33159	0.000863505	0.00540577	Zfp57_MACS_peak_55	57.53	chr1	164375899	164375991	155623
chr1	164249046	164265385	ENSMUSG00000040918.12	Slc19a2	771.666	0.681277	0.239776	2.8413	0.00449295	0.0213791	Zfp57_MACS_peak_55	57.53	chr1	164375899	164375991	110515
chr1	165295789	165326745	ENSMUSG00000040836.15	Gpr161	421.074	-0.962255	0.260847	-3.68897	0.000225164	0.00168843	Zfp57_MACS_peak_56	150.67	chr1	166098447	166098825	771703
chr1	165646516	165709757	ENSMUSG00000040723.14	Rcsd1	103.017	-1.30569	0.442876	-2.94821	0.0031962	0.0161355	Zfp57_MACS_peak_56	150.67	chr1	166098447	166098825	388691
chr1	166098148	166127922	ENSMUSG00000026564.9	Dusp27	46.1049	2.66674	0.596893	4.4677	7.90648e-06	8.63869e-05	Zfp57_MACS_peak_56	150.67	chr1	166098447	166098825	0
chr1	166130238	166166510	ENSMUSG00000000544.14	Gpa33	33.463	4.71156	0.892235	5.28063	1.2874e-07	2.01411e-06	Zfp57_MACS_peak_56	150.67	chr1	166098447	166098825	31414
chr1	166201201	166238747	ENSMUSG00000040629.8	Mael	10.3122	6.791	1.82313	3.72492	0.000195378	0.00149422	Zfp57_MACS_peak_56	150.67	chr1	166098447	166098825	102377
chr1	166254139	166316823	ENSMUSG00000040612.13	Ildr2	570.898	-4.49989	0.323011	-13.9311	4.10136e-44	1.83312e-41	Zfp57_MACS_peak_56	150.67	chr1	166098447	166098825	155315
chr1	166384622	166409863	ENSMUSG00000040596.15	Pogk	606.852	-1.3261	0.247219	-5.36405	8.13765e-08	1.32765e-06	Zfp57_MACS_peak_57	128.14	chr1	166584532	166584635	174670
chr1	167001417	167091302	ENSMUSG00000060568.14	Fam78b	97.1414	-3.96764	0.502907	-7.8894	3.03634e-15	1.33536e-13	Zfp57_MACS_peak_57	128.14	chr1	166584532	166584635	416783
chr1	168119364	168432270	ENSMUSG00000052534.15	Pbx1	960.072	-1.82145	0.238838	-7.62629	2.41598e-14	9.71396e-13	Zfp57_MACS_peak_57	128.14	chr1	166584532	166584635	1534730
chr1	168335980	168337671	ENSMUSG00000103780.1	Gm37524	44.5127	-1.68795	0.630002	-2.67928	0.00737807	0.0320088	Zfp57_MACS_peak_57	128.14	chr1	166584532	166584635	1751346
chr1	168348534	168350808	ENSMUSG00000102594.1	Gm38381	56.7722	-1.89942	0.625145	-3.03838	0.00237856	0.012576	Zfp57_MACS_peak_57	128.14	chr1	166584532	166584635	1763900
chr1	170298199	170306332	ENSMUSG00000102752.1	Gm7694	62.5027	-2.09469	0.50235	-4.16978	3.04899e-05	0.00028753	Zfp57_MACS_peak_59	297.93	chr1	171490271	171490508	1183940
chr1	170302668	170589861	ENSMUSG00000038473.14	Nos1ap	54.1444	-1.97713	0.540457	-3.65825	0.000253945	0.00187931	Zfp57_MACS_peak_59	297.93	chr1	171490271	171490508	900411
chr1	170873498	170885540	ENSMUSG00000026659.13	Dusp12	178.607	0.933437	0.332566	2.80677	0.00500412	0.0233602	Zfp57_MACS_peak_59	297.93	chr1	171490271	171490508	604732
chr1	171051174	171064935	ENSMUSG00000059498.13	Fcgr3	6.05787	6.02496	2.00228	3.00906	0.00262061	0.013627	Zfp57_MACS_peak_59	297.93	chr1	171490271	171490508	425337
chr1	171173262	171196268	ENSMUSG00000038370.6	Pcp4l1	233.201	-2.60064	0.329963	-7.8816	3.23224e-15	1.41505e-13	Zfp57_MACS_peak_59	297.93	chr1	171490271	171490508	294004
chr1	171225054	171226379	ENSMUSG00000005681.12	Apoa2	22.6973	3.57697	0.899098	3.9784	6.9382e-05	0.000602011	Zfp57_MACS_peak_59	297.93	chr1	171490271	171490508	263893
chr1	171250421	171260637	ENSMUSG00000006403.13	Adamts4	52.7363	-1.77749	0.594075	-2.99203	0.00277132	0.0142731	Zfp57_MACS_peak_59	297.93	chr1	171490271	171490508	229635
chr1	171437535	171464603	ENSMUSG00000038235.4	F11r	399.658	1.5247	0.294968	5.16906	2.35279e-07	3.49176e-06	Zfp57_MACS_peak_59	297.93	chr1	171490271	171490508	25669
chr1	172000960	172028444	ENSMUSG00000026556.15	Vangl2	656.954	-1.83165	0.242671	-7.54787	4.4244e-14	1.72131e-12	Zfp57_MACS_peak_61	262.5	chr1	171832684	171833080	167881
chr1	172052292	172057573	ENSMUSG00000051251.3	Nhlh1	97.2343	-6.30317	0.758297	-8.31227	9.38859e-17	4.78619e-15	Zfp57_MACS_peak_61	262.5	chr1	171832684	171833080	219213
chr1	172196728	172206804	ENSMUSG00000013698.12	Pea15a	1078.79	-0.66937	0.235966	-2.83673	0.00455787	0.0216184	Zfp57_MACS_peak_61	262.5	chr1	171832684	171833080	363649
chr1	172261641	172319841	ENSMUSG00000038034.15	Igsf8	413.81	-2.10116	0.286242	-7.34049	2.12811e-13	7.74625e-12	Zfp57_MACS_peak_61	262.5	chr1	171832684	171833080	428562
chr1	172481788	172498878	ENSMUSG00000037995.15	Igsf9	520.603	-1.33734	0.262064	-5.1031	3.34143e-07	4.82124e-06	Zfp57_MACS_peak_61	262.5	chr1	171832684	171833080	648709
chr1	172500047	172507380	ENSMUSG00000026547.15	Tagln2	534.882	1.71387	0.322765	5.30996	1.09652e-07	1.74021e-06	Zfp57_MACS_peak_61	262.5	chr1	171832684	171833080	666968
chr1	173331886	173333750	ENSMUSG00000037872.5	Ackr1	8.24264	-4.02265	1.57325	-2.5569	0.0105609	0.0428985	Zfp57_MACS_peak_61	262.5	chr1	171832684	171833080	1498807
chr1	173333258	173367695	ENSMUSG00000005338.13	Cadm3	132.9	-4.97209	0.514631	-9.66147	4.3953e-22	3.78804e-20	Zfp57_MACS_peak_62	112.96	chr1	174836910	174837164	1469216
chr1	173350879	173466040	ENSMUSG00000037860.15	Aim2	114.76	2.93633	0.427781	6.8641	6.69135e-12	2.01254e-10	Zfp57_MACS_peak_62	112.96	chr1	174836910	174837164	1370871
chr1	174172776	174248450	ENSMUSG00000026532.7	Spta1	173.535	5.49943	0.501047	10.9759	4.99253e-28	6.48321e-26	Zfp57_MACS_peak_62	112.96	chr1	174836910	174837164	588461
chr1	174833785	174921819	ENSMUSG00000050069.3	Grem2	64.7498	-3.33242	0.605314	-5.50527	3.686e-08	6.42842e-07	Zfp57_MACS_peak_62	112.96	chr1	174836910	174837164	0
chr1	175059087	175492500	ENSMUSG00000026527.13	Rgs7	29.4696	-2.01431	0.702964	-2.86545	0.00416414	0.0200981	Zfp57_MACS_peak_62	112.96	chr1	174836910	174837164	221924
chr1	175880581	175913489	ENSMUSG00000039748.11	Exo1	641.519	0.802795	0.260898	3.07704	0.00209065	0.0112937	Zfp57_MACS_peak_62	112.96	chr1	174836910	174837164	1043418
chr1	176733653	176814067	ENSMUSG00000057335.11	Cep170	1877.88	-1.76456	0.234483	-7.52531	5.25943e-14	2.03792e-12	Zfp57_MACS_peak_63	108.99	chr1	176980659	176980996	166593
chr1	176745564	176746982	ENSMUSG00000103634.1	3110062G12Rik	20.274	-2.87659	1.0459	-2.75035	0.00595316	0.0267885	Zfp57_MACS_peak_63	108.99	chr1	176980659	176980996	233678
chr1	176751521	176753415	ENSMUSG00000104154.1	Gm38104	40.4404	-3.32214	0.790856	-4.20068	2.66109e-05	0.00025623	Zfp57_MACS_peak_63	108.99	chr1	176980659	176980996	227245
chr1	176814660	177020437	ENSMUSG00000026504.17	Sdccag8	107.339	-1.11081	0.415552	-2.67309	0.00751566	0.0324957	Zfp57_MACS_peak_63	108.99	chr1	176980659	176980996	0
chr1	177020073	177258203	ENSMUSG00000019699.16	Akt3	1145.22	-1.6076	0.248579	-6.46713	9.9879e-11	2.60812e-09	Zfp57_MACS_peak_63	108.99	chr1	176980659	176980996	39078
chr1	177442351	177450764	ENSMUSG00000063659.11	Zbtb18	839.581	-2.17631	0.253211	-8.59486	8.33694e-18	4.78292e-16	Zfp57_MACS_peak_63	108.99	chr1	176980659	176980996	461356
chr1	178529125	178939200	ENSMUSG00000026494.12	Kif26b	621.078	-0.765415	0.245621	-3.11625	0.00183168	0.0101479	Zfp57_MACS_peak_64	81.36	chr1	179223742	179224037	284543
chr1	180432387	180483504	ENSMUSG00000053963.7	Stum	55.7894	-4.17982	0.662684	-6.30741	2.8374e-10	6.91154e-09	Zfp57_MACS_peak_65	229.1	chr1	179397377	179397730	1034658
chr1	180693043	180697034	ENSMUSG00000026497.7	Mixl1	11.4632	4.44233	1.47813	3.00538	0.0026525	0.0137705	Zfp57_MACS_peak_65	229.1	chr1	179397377	179397730	1295314
chr1	180851127	180868113	ENSMUSG00000038806.7	Sde2	473.654	0.731373	0.268609	2.72282	0.00647274	0.0287139	Zfp57_MACS_peak_66	79.78	chr1	182177301	182177386	1309189
chr1	180893108	180899103	ENSMUSG00000066652.5	Lefty2	131.055	8.00977	1.08268	7.3981	1.38146e-13	5.19577e-12	Zfp57_MACS_peak_66	79.78	chr1	182177301	182177386	1278199
chr1	180904293	180908088	ENSMUSG00000026520.8	Pycr2	324.506	1.44365	0.304265	4.74471	2.0881e-06	2.60085e-05	Zfp57_MACS_peak_66	79.78	chr1	182177301	182177386	1269214
chr1	180935022	180938400	ENSMUSG00000038793.8	Lefty1	91.2245	6.9292	0.947463	7.31342	2.60423e-13	9.33782e-12	Zfp57_MACS_peak_66	79.78	chr1	182177301	182177386	1238902
chr1	182275772	182282804	ENSMUSG00000038633.5	Degs1	1122.15	1.20802	0.229852	5.25565	1.47501e-07	2.28595e-06	Zfp57_MACS_peak_66	79.78	chr1	182177301	182177386	98387
chr1	182763860	182896591	ENSMUSG00000038576.15	Susd4	164.293	-1.3294	0.362731	-3.66497	0.000247369	0.00183701	Zfp57_MACS_peak_67	1283.23	chr1	183088504	183089777	191914
chr1	184896789	184999570	ENSMUSG00000026620.11	Mark1	391.345	-1.37899	0.268167	-5.14229	2.71416e-07	3.96378e-06	Zfp57_MACS_peak_68	65.5	chr1	185306467	185306658	306898
chr1	185332149	185357777	ENSMUSG00000026617.16	Bpnt1	432.093	0.735198	0.283416	2.59406	0.00948499	0.0393125	Zfp57_MACS_peak_68	65.5	chr1	185306467	185306658	25492
chr1	186720978	186749358	ENSMUSG00000001305.5	Rrp15	412.171	0.987644	0.281668	3.50641	0.00045419	0.00310274	Zfp57_MACS_peak_69	102.31	chr1	186721323	186721561	0
chr1	186967416	186970627	ENSMUSG00000039224.1	D1Pas1	7.7217	6.37556	1.9	3.35556	0.000792052	0.00501068	Zfp57_MACS_peak_69	102.31	chr1	186721323	186721561	245856
chr1	187608791	188214885	ENSMUSG00000026610.13	Esrrg	21.8412	-2.99386	0.897043	-3.33748	0.000845431	0.00529952	Zfp57_MACS_peak_69	102.31	chr1	186721323	186721561	887231
chr1	189207930	189402273	ENSMUSG00000037624.15	Kcnk2	28.8713	-2.49648	0.720476	-3.46505	0.000530142	0.00353529	Zfp57_MACS_peak_70	267.24	chr1	189142573	189142875	65056
chr1	189728268	189876695	ENSMUSG00000026604.17	Ptpn14	1601.53	0.943488	0.25806	3.65609	0.000256096	0.00189009	Zfp57_MACS_peak_70	267.24	chr1	189142573	189142875	585394
chr1	190118035	190170714	ENSMUSG00000010175.13	Prox1	189.116	-1.36514	0.322808	-4.22895	2.34781e-05	0.000229048	Zfp57_MACS_peak_70	267.24	chr1	189142573	189142875	975161
chr1	190947646	190979296	ENSMUSG00000037568.12	Vash2	235.376	-1.24378	0.301333	-4.12759	3.66585e-05	0.000338396	Zfp57_MACS_peak_70	267.24	chr1	189142573	189142875	1804772
chr1	191170296	191218039	ENSMUSG00000026628.13	Atf3	318.152	1.21528	0.324236	3.74812	0.000178167	0.00137518	Zfp57_MACS_peak_70	267.24	chr1	189142573	189142875	2027422
chr1	191325912	191350914	ENSMUSG00000026627.7	Tmem206	110.261	-1.24622	0.387922	-3.21255	0.00131564	0.00770425	Zfp57_MACS_peak_70	267.24	chr1	189142573	189142875	2183038
chr1	191351975	191403272	ENSMUSG00000026626.11	Ppp2r5a	520.121	0.813498	0.252099	3.2269	0.00125138	0.00741147	Zfp57_MACS_peak_70	267.24	chr1	189142573	189142875	2209101
chr1	191821444	191833050	ENSMUSG00000026622.15	Nek2	543.736	1.02945	0.248359	4.14501	3.39796e-05	0.000315638	Zfp57_MACS_peak_70	267.24	chr1	189142573	189142875	2678570
chr1	193153111	193172023	ENSMUSG00000026638.15	Irf6	204.659	1.42118	0.32161	4.41894	9.91852e-06	0.000106138	Zfp57_MACS_peak_70	267.24	chr1	189142573	189142875	4010237
chr1	193207699	193343878	ENSMUSG00000026639.18	Lamb3	47.2234	1.47759	0.567391	2.60419	0.00920913	0.0383511	Zfp57_MACS_peak_70	267.24	chr1	189142573	189142875	4064825
chr1	193346346	193370298	ENSMUSG00000016179.11	Camk1g	56.3774	-1.58978	0.509208	-3.12207	0.00179584	0.00997522	Zfp57_MACS_peak_70	267.24	chr1	189142573	189142875	4203472
chr1	194618218	194816869	ENSMUSG00000026640.12	Plxna2	1004.01	-1.84856	0.258546	-7.14985	8.68756e-13	2.93438e-11	Zfp57_MACS_peak_70	267.24	chr1	189142573	189142875	5475344
chr1	195036826	195092249	ENSMUSG00000016493.13	Cd46	39.8337	-2.53473	0.686242	-3.69365	0.000221062	0.00166416	Zfp57_MACS_peak_70	267.24	chr1	189142573	189142875	5893952
chr2	3114224	3227806	ENSMUSG00000050530.14	Fam171a1	235.111	-0.882927	0.315022	-2.80275	0.0050669	0.023596	Zfp57_MACS_peak_282	73.49	chr2	3200019	3200256	0
chr2	3488850	3512814	ENSMUSG00000109865.1	Hspa14	543.784	0.698146	0.256431	2.72255	0.00647796	0.0287197	Zfp57_MACS_peak_282	73.49	chr2	3200019	3200256	288595
chr2	3570488	3782142	ENSMUSG00000026655.15	Fam107b	886.33	0.815631	0.249437	3.26989	0.00107587	0.00650637	Zfp57_MACS_peak_282	73.49	chr2	3200019	3200256	370233
chr2	4017717	4614043	ENSMUSG00000026657.16	Frmd4a	1158.76	-1.09549	0.224193	-4.88636	1.02718e-06	1.35619e-05	Zfp57_MACS_peak_282	73.49	chr2	3200019	3200256	817462
chr2	4989714	5012791	ENSMUSG00000026669.14	Mcm10	643.126	0.962911	0.239722	4.01678	5.8998e-05	0.000519653	Zfp57_MACS_peak_282	73.49	chr2	3200019	3200256	1789459
chr2	6322667	6446390	ENSMUSG00000039046.15	Usp6nl	811.233	-0.736055	0.241044	-3.05361	0.00226103	0.012054	Zfp57_MACS_peak_282	73.49	chr2	3200019	3200256	3122412
chr2	6539694	7509563	ENSMUSG00000002107.18	Celf2	801.748	-2.00728	0.250202	-8.0226	1.03526e-15	4.86471e-14	Zfp57_MACS_peak_282	73.49	chr2	3200019	3200256	3339439
chr2	10153571	10256529	ENSMUSG00000025780.7	Itih5	51.8001	-2.91723	0.600563	-4.85749	1.18883e-06	1.55324e-05	Zfp57_MACS_peak_282	73.49	chr2	3200019	3200256	6953316
chr2	11471433	11554077	ENSMUSG00000026773.19	Pfkfb3	340.821	-1.0209	0.345548	-2.95444	0.00313241	0.015876	Zfp57_MACS_peak_282	73.49	chr2	3200019	3200256	8271178
chr2	13003457	13011806	ENSMUSG00000049630.6	C1ql3	38.9909	-5.70862	1.04757	-5.44939	5.05424e-08	8.54331e-07	Zfp57_MACS_peak_282	73.49	chr2	3200019	3200256	9803202
chr2	13271601	13325827	ENSMUSG00000086358.2	Gm13270	19.4322	-2.24506	0.868162	-2.58599	0.00970999	0.0399521	Zfp57_MACS_peak_282	73.49	chr2	3200019	3200256	10071346
chr2	13276338	13491813	ENSMUSG00000026726.10	Cubn	823.183	2.31551	0.2915	7.94343	1.96661e-15	8.81032e-14	Zfp57_MACS_peak_282	73.49	chr2	3200019	3200256	10076083
chr2	14016086	14020049	ENSMUSG00000102553.1	D930036K23Rik	19.8304	-2.1386	0.856362	-2.49731	0.0125139	0.0491328	Zfp57_MACS_peak_283	90.77	chr2	23866358	23866586	9846310
chr2	14388316	14494977	ENSMUSG00000036949.16	Slc39a12	48.7294	-9.09058	1.541	-5.89913	3.65422e-09	7.47132e-08	Zfp57_MACS_peak_283	90.77	chr2	23866358	23866586	9371382
chr2	14603088	14987908	ENSMUSG00000057914.15	Cacnb2	65.5465	-2.48143	0.536558	-4.62471	3.75118e-06	4.41211e-05	Zfp57_MACS_peak_283	90.77	chr2	23866358	23866586	8878451
chr2	14673404	14674812	ENSMUSG00000104034.1	2900092N22Rik	8.16809	-3.97836	1.55296	-2.5618	0.0104132	0.042356	Zfp57_MACS_peak_283	90.77	chr2	23866358	23866586	9191547
chr2	15049395	15082456	ENSMUSG00000017418.13	Arl5b	1377.49	-0.634268	0.220802	-2.87256	0.00407159	0.0197456	Zfp57_MACS_peak_283	90.77	chr2	23866358	23866586	8783903
chr2	17343909	17731464	ENSMUSG00000053702.16	Nebl	151.091	-1.60756	0.351863	-4.5687	4.90767e-06	5.63781e-05	Zfp57_MACS_peak_283	90.77	chr2	23866358	23866586	6134895
chr2	18025193	18037737	ENSMUSG00000054057.2	A930004D18Rik	43.7886	-1.73773	0.599255	-2.89981	0.00373384	0.0183794	Zfp57_MACS_peak_283	90.77	chr2	23866358	23866586	5828622
chr2	18040676	18049051	ENSMUSG00000054074.9	Skida1	385.595	-3.17425	0.291035	-10.9068	1.07004e-27	1.34412e-25	Zfp57_MACS_peak_283	90.77	chr2	23866358	23866586	5817308
chr2	18677018	18686629	ENSMUSG00000026739.13	Bmi1	463.317	-0.91359	0.288151	-3.17053	0.00152162	0.00868314	Zfp57_MACS_peak_283	90.77	chr2	23866358	23866586	5179730
chr2	19445663	19447501	ENSMUSG00000026735.2	Ptf1a	14.8854	-7.37787	1.7114	-4.31101	1.62513e-05	0.00016456	Zfp57_MACS_peak_283	90.77	chr2	23866358	23866586	4418858
chr2	19657752	19660583	ENSMUSG00000043415.5	Otud1	76.8135	1.77916	0.458445	3.88086	0.000104089	0.000861166	Zfp57_MACS_peak_283	90.77	chr2	23866358	23866586	4205776
chr2	19909780	20810713	ENSMUSG00000036617.16	Etl4	990.613	1.12736	0.235344	4.79025	1.66572e-06	2.1201e-05	Zfp57_MACS_peak_283	90.77	chr2	23866358	23866586	3055646
chr2	20969054	20969997	ENSMUSG00000075514.4	Gm13375	103.384	-1.08546	0.404708	-2.68209	0.00731648	0.0317991	Zfp57_MACS_peak_283	90.77	chr2	23866358	23866586	2896362
chr2	21367542	21830547	ENSMUSG00000045967.11	Gpr158	8.85533	-6.63564	1.8498	-3.58721	0.000334231	0.00238264	Zfp57_MACS_peak_283	90.77	chr2	23866358	23866586	2035812
chr2	22590024	22590533	ENSMUSG00000082884.1	Gm13339	1624.22	-1.0509	0.278557	-3.77266	0.000161519	0.00126395	Zfp57_MACS_peak_283	90.77	chr2	23866358	23866586	1275826
chr2	22622205	22693874	ENSMUSG00000026787.3	Gad2	24.7207	-3.76685	0.896337	-4.20249	2.63994e-05	0.000254321	Zfp57_MACS_peak_283	90.77	chr2	23866358	23866586	1172485
chr2	23115606	23156024	ENSMUSG00000026779.6	Mastl	521.331	0.672516	0.25038	2.68598	0.00723179	0.0314737	Zfp57_MACS_peak_283	90.77	chr2	23866358	23866586	710335
chr2	24603887	24763152	ENSMUSG00000004113.18	Cacna1b	268.312	-1.74652	0.314454	-5.55416	2.78957e-08	4.95496e-07	Zfp57_MACS_peak_283	90.77	chr2	23866358	23866586	737302
chr2	24789928	24919614	ENSMUSG00000036893.17	Ehmt1	1440.53	-0.66562	0.216962	-3.06791	0.00215561	0.0115991	Zfp57_MACS_peak_283	90.77	chr2	23866358	23866586	923343
chr2	24976033	25054057	ENSMUSG00000036833.16	Pnpla7	110.898	1.16438	0.409368	2.84434	0.00445041	0.0212029	Zfp57_MACS_peak_283	90.77	chr2	23866358	23866586	1109448
chr2	25054355	25062881	ENSMUSG00000006476.19	Nsmf	303.848	-0.937353	0.279264	-3.35651	0.000789341	0.00499517	Zfp57_MACS_peak_283	90.77	chr2	23866358	23866586	1187770
chr2	25180758	25183339	ENSMUSG00000078202.3	Nrarp	209.312	-1.71545	0.325209	-5.27491	1.32822e-07	2.07369e-06	Zfp57_MACS_peak_283	90.77	chr2	23866358	23866586	1314173
chr2	25222160	25224702	ENSMUSG00000036752.4	Tubb4b	2814.28	0.915533	0.254867	3.59219	0.000327907	0.00234103	Zfp57_MACS_peak_283	90.77	chr2	23866358	23866586	1355575
chr2	25262618	25269885	ENSMUSG00000048707.9	Tprn	144.142	1.24052	0.353808	3.5062	0.000454561	0.00310321	Zfp57_MACS_peak_284	141.17	chr2	26648149	26648373	1378265
chr2	25352276	25356359	ENSMUSG00000026958.13	Dpp7	428.77	1.85411	0.292609	6.3365	2.35048e-10	5.81173e-09	Zfp57_MACS_peak_284	141.17	chr2	26648149	26648373	1291791
chr2	25359889	25365682	ENSMUSG00000026956.15	Uap1l1	361.968	2.61509	0.315415	8.29096	1.12342e-16	5.66693e-15	Zfp57_MACS_peak_284	141.17	chr2	26648149	26648373	1282468
chr2	25399351	25409494	ENSMUSG00000015094.16	Npdc1	168.953	-0.998039	0.339385	-2.94073	0.00327438	0.016451	Zfp57_MACS_peak_284	141.17	chr2	26648149	26648373	1238656
chr2	25428703	25448540	ENSMUSG00000026944.18	Abca2	426.842	-0.717846	0.262026	-2.7396	0.00615132	0.027532	Zfp57_MACS_peak_284	141.17	chr2	26648149	26648373	1199610
chr2	25998543	26021747	ENSMUSG00000036352.16	Ubac1	366.019	0.712442	0.280914	2.53616	0.0112077	0.0450714	Zfp57_MACS_peak_284	141.17	chr2	26648149	26648373	626403
chr2	26315515	26348237	ENSMUSG00000026930.15	Gpsm1	594.493	-1.22435	0.247914	-4.93862	7.86765e-07	1.06485e-05	Zfp57_MACS_peak_284	141.17	chr2	26648149	26648373	299913
chr2	26457903	26516663	ENSMUSG00000026923.15	Notch1	1246.2	-1.35424	0.268668	-5.04056	4.64171e-07	6.53546e-06	Zfp57_MACS_peak_284	141.17	chr2	26648149	26648373	131487
chr2	26593057	26604417	ENSMUSG00000026922.13	Agpat2	103.701	1.58926	0.446044	3.56302	0.000366618	0.00257577	Zfp57_MACS_peak_284	141.17	chr2	26648149	26648373	43733
chr2	26639190	26639321	ENSMUSG00000077192.3	Snora17	54.2761	1.48406	0.531933	2.78994	0.00527177	0.0243063	Zfp57_MACS_peak_284	141.17	chr2	26648149	26648373	8829
chr2	26888628	26902879	ENSMUSG00000036160.13	Surf6	416.322	0.797787	0.282783	2.8212	0.0047845	0.022477	Zfp57_MACS_peak_284	141.17	chr2	26648149	26648373	240256
chr2	27009926	27021089	ENSMUSG00000015488.14	Cacfd1	214.461	-0.848514	0.327807	-2.58845	0.00964078	0.0397814	Zfp57_MACS_peak_284	141.17	chr2	26648149	26648373	361554
chr2	27165233	27183200	ENSMUSG00000000889.8	Dbh	6.88032	-6.27171	1.94909	-3.21776	0.00129195	0.00759095	Zfp57_MACS_peak_284	141.17	chr2	26648149	26648373	516861
chr2	27262104	27427033	ENSMUSG00000009621.18	Vav2	481.798	-0.963151	0.254352	-3.78669	0.000152666	0.00120694	Zfp57_MACS_peak_284	141.17	chr2	26648149	26648373	613732
chr2	27515157	27536535	ENSMUSG00000026917.15	Wdr5	956.603	0.94517	0.263098	3.59246	0.000327573	0.00233951	Zfp57_MACS_peak_285	63.68	chr2	28393591	28393764	857057
chr2	28192992	28230736	ENSMUSG00000026833.18	Olfm1	373.973	-2.90354	0.321675	-9.02632	1.77546e-19	1.16858e-17	Zfp57_MACS_peak_285	63.68	chr2	28393591	28393764	162856
chr2	28446800	28455508	ENSMUSG00000035829.13	Ppp1r26	168.301	-1.10249	0.334339	-3.29751	0.000975467	0.00599153	Zfp57_MACS_peak_286	118.26	chr2	28394155	28394373	52428
chr2	28462001	28466332	ENSMUSG00000026831.16	1700007K13Rik	162.013	1.72553	0.354669	4.86519	1.14348e-06	1.49805e-05	Zfp57_MACS_peak_286	118.26	chr2	28394155	28394373	67629
chr2	28513125	28553081	ENSMUSG00000026821.15	Ralgds	623.06	-0.9278	0.246032	-3.77106	0.000162557	0.00127069	Zfp57_MACS_peak_286	118.26	chr2	28394155	28394373	118753
chr2	28907679	28916668	ENSMUSG00000026805.14	Barhl1	93.2526	-10.0301	1.49831	-6.69425	2.16778e-11	6.11785e-10	Zfp57_MACS_peak_286	118.26	chr2	28394155	28394373	513307
chr2	29124181	29182471	ENSMUSG00000043535.13	Setx	3609.75	0.833455	0.207724	4.01232	6.0126e-05	0.000528377	Zfp57_MACS_peak_286	118.26	chr2	28394155	28394373	729809
chr2	29194541	29253005	ENSMUSG00000035513.19	Ntng2	17.943	-4.58019	1.17822	-3.88739	0.000101328	0.000842679	Zfp57_MACS_peak_286	118.26	chr2	28394155	28394373	800169
chr2	29245107	29253006	ENSMUSG00000079499.9	6530402F18Rik	24.1922	-3.97137	0.911421	-4.35734	1.31656e-05	0.000136625	Zfp57_MACS_peak_286	118.26	chr2	28394155	28394373	850735
chr2	29761224	29788502	ENSMUSG00000039826.13	Trub2	455.018	0.706723	0.255949	2.76119	0.0057591	0.0260629	Zfp57_MACS_peak_286	118.26	chr2	28394155	28394373	1366852
chr2	29820075	29845002	ENSMUSG00000069020.9	Urm1	300.497	0.881843	0.306714	2.87513	0.00403863	0.0196602	Zfp57_MACS_peak_286	118.26	chr2	28394155	28394373	1425703
chr2	29869164	29882840	ENSMUSG00000039787.13	Cercam	261.776	-0.92527	0.291999	-3.16875	0.00153098	0.00872075	Zfp57_MACS_peak_286	118.26	chr2	28394155	28394373	1474792
chr2	30031546	30048881	ENSMUSG00000039715.8	Wdr34	91.0816	-1.04579	0.417636	-2.50407	0.0122773	0.0483915	Zfp57_MACS_peak_286	118.26	chr2	28394155	28394373	1637174
chr2	30133746	30152013	ENSMUSG00000039678.12	Tbc1d13	854.574	1.50244	0.274091	5.48154	4.21649e-08	7.26786e-07	Zfp57_MACS_peak_286	118.26	chr2	28394155	28394373	1739374
chr2	31245823	31295989	ENSMUSG00000062661.6	Ncs1	463.093	-1.08832	0.324562	-3.3532	0.000798833	0.00504528	Zfp57_MACS_peak_286	118.26	chr2	28394155	28394373	2851451
chr2	31470207	31520672	ENSMUSG00000076441.9	Ass1	863.28	3.87435	0.255964	15.1363	9.32497e-52	6.89295e-49	Zfp57_MACS_peak_286	118.26	chr2	28394155	28394373	3075835
chr2	31640037	31655795	ENSMUSG00000079466.2	Prdm12	18.6983	-6.24598	1.63688	-3.81578	0.000135755	0.00108984	Zfp57_MACS_peak_286	118.26	chr2	28394155	28394373	3245665
chr2	31670715	31681349	ENSMUSG00000039356.15	Exosc2	452.784	0.772037	0.307497	2.51071	0.0120489	0.0477492	Zfp57_MACS_peak_286	118.26	chr2	28394155	28394373	3276343
chr2	31688376	31804227	ENSMUSG00000026842.16	Abl1	1353.26	-0.587771	0.223807	-2.62624	0.0086335	0.0364595	Zfp57_MACS_peak_286	118.26	chr2	28394155	28394373	3294004
chr2	31813290	31846005	ENSMUSG00000026841.7	Fibcd1	40.3533	-5.35189	1.00529	-5.32371	1.01674e-07	1.62975e-06	Zfp57_MACS_peak_286	118.26	chr2	28394155	28394373	3418918
chr2	31887291	31946539	ENSMUSG00000026840.14	Lamc3	45.7757	-4.69497	0.76027	-6.17539	6.59983e-10	1.51182e-08	Zfp57_MACS_peak_286	118.26	chr2	28394155	28394373	3492919
chr2	32308471	32353338	ENSMUSG00000026825.17	Dnm1	139.706	-2.10742	0.382153	-5.51459	3.4959e-08	6.10796e-07	Zfp57_MACS_peak_286	118.26	chr2	28394155	28394373	3914099
chr2	32621758	32635058	ENSMUSG00000026817.14	Ak1	576.574	1.19325	0.267411	4.46221	8.11176e-06	8.84288e-05	Zfp57_MACS_peak_286	118.26	chr2	28394155	28394373	4227386
chr2	32646595	32682669	ENSMUSG00000026814.16	Eng	56.3199	2.62869	0.540306	4.86519	1.14347e-06	1.49805e-05	Zfp57_MACS_peak_286	118.26	chr2	28394155	28394373	4252223
chr2	32682609	32704145	ENSMUSG00000009566.12	Fpgs	188.199	1.27581	0.333727	3.82291	0.000131888	0.0010619	Zfp57_MACS_peak_286	118.26	chr2	28394155	28394373	4288237
chr2	32787602	32847245	ENSMUSG00000026797.16	Stxbp1	283.415	-1.82258	0.292224	-6.23691	4.4629e-10	1.05501e-08	Zfp57_MACS_peak_286	118.26	chr2	28394155	28394373	4393230
chr2	32961559	32965345	ENSMUSG00000038900.17	Rpl12	7881.85	0.965467	0.202018	4.77912	1.76063e-06	2.22615e-05	Zfp57_MACS_peak_286	118.26	chr2	28394155	28394373	4567187
chr2	33133417	33371486	ENSMUSG00000038831.16	Ralgps1	254.947	-1.20147	0.301539	-3.98446	6.76333e-05	0.000587899	Zfp57_MACS_peak_286	118.26	chr2	28394155	28394373	4739045
chr2	33560965	33640511	ENSMUSG00000038765.13	Lmx1b	142.443	-3.64008	0.455384	-7.99344	1.31226e-15	6.06258e-14	Zfp57_MACS_peak_286	118.26	chr2	28394155	28394373	5166593
chr2	33641193	33646354	ENSMUSG00000052951.5	C130021I20Rik	99.4272	-4.36066	0.53964	-8.08069	6.44021e-16	3.06372e-14	Zfp57_MACS_peak_286	118.26	chr2	28394155	28394373	5246821
chr2	34171457	34373142	ENSMUSG00000038718.15	Pbx3	682.192	-2.21659	0.262897	-8.43138	3.41616e-17	1.83908e-15	Zfp57_MACS_peak_286	118.26	chr2	28394155	28394373	5777085
chr2	34893757	34914026	ENSMUSG00000026873.9	Phf19	40.895	2.7943	0.643137	4.34479	1.39409e-05	0.000143972	Zfp57_MACS_peak_286	118.26	chr2	28394155	28394373	6499385
chr2	35180205	35201120	ENSMUSG00000026878.17	Rab14	1287.86	-0.65401	0.226152	-2.89191	0.00382907	0.0187833	Zfp57_MACS_peak_286	118.26	chr2	28394155	28394373	6785833
chr2	35256380	35307892	ENSMUSG00000026879.14	Gsn	752.654	0.889951	0.280431	3.17352	0.00150604	0.00860679	Zfp57_MACS_peak_286	118.26	chr2	28394155	28394373	6862008
chr2	35400179	35463231	ENSMUSG00000035778.17	Ggta1	730.755	1.20716	0.294002	4.10597	4.02626e-05	0.000367322	Zfp57_MACS_peak_286	118.26	chr2	28394155	28394373	7005807
chr2	37432168	37443135	ENSMUSG00000050714.9	Zbtb26	376.571	-0.751523	0.290948	-2.58301	0.00979418	0.0402382	Zfp57_MACS_peak_289	78.54	chr2	42750511	42750685	5307377
chr2	37483228	37703859	ENSMUSG00000026915.16	Strbp	1960.03	-0.721838	0.214584	-3.36389	0.000768508	0.00488102	Zfp57_MACS_peak_289	78.54	chr2	42750511	42750685	5046653
chr2	37776249	37799103	ENSMUSG00000035403.10	Crb2	441.327	-2.44583	0.317692	-7.69874	1.3741e-14	5.67932e-13	Zfp57_MACS_peak_289	78.54	chr2	42750511	42750685	4951409
chr2	38339281	38369733	ENSMUSG00000000247.11	Lhx2	132.104	-7.10027	1.29991	-5.4621	4.70524e-08	7.99558e-07	Zfp57_MACS_peak_289	78.54	chr2	42750511	42750685	4380779
chr2	38723370	38927688	ENSMUSG00000063972.13	Nr6a1	964.266	1.07241	0.230156	4.65947	3.17028e-06	3.79151e-05	Zfp57_MACS_peak_289	78.54	chr2	42750511	42750685	3822824
chr2	38862163	38865533	ENSMUSG00000107468.1	5730507A11Rik	13.7548	-3.35473	1.24032	-2.70472	0.00683613	0.0300718	Zfp57_MACS_peak_289	78.54	chr2	42750511	42750685	3884979
chr2	39066214	39190734	ENSMUSG00000035236.17	Scai	633.464	-1.15777	0.321673	-3.59923	0.000319162	0.00228965	Zfp57_MACS_peak_289	78.54	chr2	42750511	42750685	3559778
chr2	40595246	42653624	ENSMUSG00000049252.17	Lrp1b	244.66	-5.62335	1.17612	-4.78127	1.74187e-06	2.20534e-05	Zfp57_MACS_peak_289	78.54	chr2	42750511	42750685	96888
chr2	44983632	45117395	ENSMUSG00000026872.17	Zeb2	941.238	-1.50329	0.253573	-5.9284	3.05894e-09	6.32149e-08	Zfp57_MACS_peak_289	78.54	chr2	42750511	42750685	2232948
chr2	45110707	45114087	ENSMUSG00000052248.16	Zeb2os	13.2521	-3.67584	1.17401	-3.131	0.00174211	0.00973789	Zfp57_MACS_peak_289	78.54	chr2	42750511	42750685	2360023
chr2	48814109	48903269	ENSMUSG00000052155.5	Acvr2a	652.123	-2.23132	0.254886	-8.75422	2.05527e-18	1.25001e-16	Zfp57_MACS_peak_289	78.54	chr2	42750511	42750685	6063425
chr2	48902824	48950277	ENSMUSG00000026761.12	Orc4	532.891	-1.59097	0.293096	-5.42816	5.69394e-08	9.5158e-07	Zfp57_MACS_peak_289	78.54	chr2	42750511	42750685	6152140
chr2	48949508	49325405	ENSMUSG00000036792.12	Mbd5	374.076	-1.85205	0.310464	-5.96542	2.44006e-09	5.1647e-08	Zfp57_MACS_peak_289	78.54	chr2	42750511	42750685	6198824
chr2	49451486	49551948	ENSMUSG00000069495.12	Epc2	674.489	-1.13135	0.247809	-4.5654	4.98538e-06	5.72366e-05	Zfp57_MACS_peak_289	78.54	chr2	42750511	42750685	6700802
chr2	49619298	49774778	ENSMUSG00000026764.15	Kif5c	2201.47	-4.6577	0.253184	-18.3965	1.40053e-75	3.84526e-72	Zfp57_MACS_peak_289	78.54	chr2	42750511	42750685	6868614
chr2	49680499	49680976	ENSMUSG00000082879.1	Gm13525	4.49489	-5.64866	2.18277	-2.58784	0.00965786	0.0398143	Zfp57_MACS_peak_289	78.54	chr2	42750511	42750685	6929815
chr2	51130438	51149111	ENSMUSG00000017144.8	Rnd3	1227.69	-1.52116	0.231466	-6.57183	4.97006e-11	1.33968e-09	Zfp57_MACS_peak_289	78.54	chr2	42750511	42750685	8379754
chr2	51924448	51935163	ENSMUSG00000036249.16	Rbm43	13.7933	7.2122	1.71578	4.20345	2.62878e-05	0.000253755	Zfp57_MACS_peak_291	54.8	chr2	59845047	59845288	7909885
chr2	52397951	52424901	ENSMUSG00000036093.7	Arl5a	704.553	-1.43831	0.244718	-5.87741	4.16736e-09	8.42193e-08	Zfp57_MACS_peak_291	54.8	chr2	59845047	59845288	7420147
chr2	52428320	52676831	ENSMUSG00000017412.15	Cacnb4	24.4158	-4.59838	1.02306	-4.49475	6.96519e-06	7.71995e-05	Zfp57_MACS_peak_291	54.8	chr2	59845047	59845288	7168217
chr2	52691664	52742281	ENSMUSG00000055371.17	Stam2	467.475	-0.956121	0.253482	-3.77195	0.000161979	0.00126703	Zfp57_MACS_peak_291	54.8	chr2	59845047	59845288	7102767
chr2	52857860	53133804	ENSMUSG00000036053.17	Fmnl2	582.948	-1.39829	0.249876	-5.59594	2.19428e-08	3.98224e-07	Zfp57_MACS_peak_291	54.8	chr2	59845047	59845288	6711244
chr2	53134704	53191284	ENSMUSG00000061136.14	Prpf40a	2252.26	-0.954034	0.216318	-4.41032	1.03217e-05	0.000109841	Zfp57_MACS_peak_291	54.8	chr2	59845047	59845288	6653764
chr2	53191726	53219220	ENSMUSG00000026960.6	Arl6ip6	283.19	-1.0725	0.299829	-3.57703	0.000347519	0.00246184	Zfp57_MACS_peak_291	54.8	chr2	59845047	59845288	6625828
chr2	54084093	54085552	ENSMUSG00000075334.2	Rprm	86.0665	-2.90584	0.511649	-5.67936	1.35202e-08	2.54003e-07	Zfp57_MACS_peak_291	54.8	chr2	59845047	59845288	5759496
chr2	54436317	55118309	ENSMUSG00000060988.12	Galnt13	48.3301	-6.04155	0.992287	-6.08851	1.13965e-09	2.52047e-08	Zfp57_MACS_peak_291	54.8	chr2	59845047	59845288	4726739
chr2	55435970	55598145	ENSMUSG00000026824.11	Kcnj3	17.4291	-7.60925	1.66516	-4.56969	4.88449e-06	5.61453e-05	Zfp57_MACS_peak_291	54.8	chr2	59845047	59845288	4246903
chr2	57106830	57124003	ENSMUSG00000026826.13	Nr4a2	79.134	-4.84685	0.611488	-7.92632	2.25739e-15	1.00196e-13	Zfp57_MACS_peak_291	54.8	chr2	59845047	59845288	2721045
chr2	57237635	57370719	ENSMUSG00000026827.12	Gpd2	360.5	-1.1559	0.273494	-4.22642	2.3744e-05	0.000231407	Zfp57_MACS_peak_291	54.8	chr2	59845047	59845288	2474329
chr2	58388644	58567157	ENSMUSG00000026836.15	Acvr1	182.668	-1.28255	0.330121	-3.88508	0.000102295	0.000849251	Zfp57_MACS_peak_291	54.8	chr2	59845047	59845288	1277891
chr2	58821070	59160683	ENSMUSG00000036641.9	Ccdc148	11.8844	-3.47611	1.21852	-2.85273	0.00433459	0.0207695	Zfp57_MACS_peak_291	54.8	chr2	59845047	59845288	684365
chr2	59160850	59355208	ENSMUSG00000026991.20	Pkp4	610.892	-1.08054	0.248193	-4.35364	1.33894e-05	0.000138574	Zfp57_MACS_peak_291	54.8	chr2	59845047	59845288	489840
chr2	59899363	60209839	ENSMUSG00000026987.16	Baz2b	1693.26	-1.12067	0.267197	-4.19419	2.73852e-05	0.000262632	Zfp57_MACS_peak_291	54.8	chr2	59845047	59845288	54076
chr2	60274944	60275574	ENSMUSG00000080198.2	Gm13573	132.055	1.15795	0.414741	2.79199	0.00523854	0.0242076	Zfp57_MACS_peak_291	54.8	chr2	59845047	59845288	429657
chr2	60598292	60722643	ENSMUSG00000026971.15	Itgb6	48.1119	1.92382	0.578174	3.3274	0.000876596	0.00547879	Zfp57_MACS_peak_291	54.8	chr2	59845047	59845288	753005
chr2	60750193	60963192	ENSMUSG00000026970.16	Rbms1	1147.11	0.767824	0.224273	3.42362	0.00061793	0.00403671	Zfp57_MACS_peak_291	54.8	chr2	59845047	59845288	904906
chr2	62046462	62326730	ENSMUSG00000026904.17	Slc4a10	8.65679	-5.11237	1.94872	-2.62345	0.00870439	0.0366783	Zfp57_MACS_peak_291	54.8	chr2	59845047	59845288	2201175
chr2	62330073	62412231	ENSMUSG00000035000.8	Dpp4	350.47	1.65139	0.313399	5.26928	1.36958e-07	2.13305e-06	Zfp57_MACS_peak_291	54.8	chr2	59845047	59845288	2484786
chr2	62500943	62574075	ENSMUSG00000000392.17	Fap	58.1684	-3.36422	0.622248	-5.40656	6.42459e-08	1.06077e-06	Zfp57_MACS_peak_291	54.8	chr2	59845047	59845288	2655656
chr2	62693414	63184287	ENSMUSG00000059742.10	Kcnh7	20.5287	-2.89583	0.87797	-3.29832	0.000972636	0.00597796	Zfp57_MACS_peak_291	54.8	chr2	59845047	59845288	2848127
chr2	63971507	64098038	ENSMUSG00000075324.13	Fign	168.835	-1.95925	0.368702	-5.31393	1.07288e-07	1.70834e-06	Zfp57_MACS_peak_291	54.8	chr2	59845047	59845288	4126220
chr2	65457118	65567627	ENSMUSG00000057182.14	Scn3a	475.64	-4.5535	0.357738	-12.7286	4.10212e-37	1.12627e-34	Zfp57_MACS_peak_291	54.8	chr2	59845047	59845288	5611831
chr2	65620771	65767447	ENSMUSG00000075318.12	Scn2a	108.668	-4.01141	0.502395	-7.98457	1.41018e-15	6.45292e-14	Zfp57_MACS_peak_291	54.8	chr2	59845047	59845288	5775484
chr2	65845767	66031546	ENSMUSG00000044647.16	Csrnp3	570.96	-1.86836	0.265851	-7.02786	2.09726e-12	6.78572e-11	Zfp57_MACS_peak_291	54.8	chr2	59845047	59845288	6000480
chr2	66184327	66256617	ENSMUSG00000034848.17	Ttc21b	421.689	-1.26933	0.294379	-4.3119	1.61856e-05	0.000164224	Zfp57_MACS_peak_291	54.8	chr2	59845047	59845288	6339040
chr2	66480080	66634962	ENSMUSG00000075316.11	Scn9a	51.144	-4.17999	0.667441	-6.26271	3.78333e-10	9.06631e-09	Zfp57_MACS_peak_291	54.8	chr2	59845047	59845288	6634793
chr2	67565871	68122689	ENSMUSG00000034780.6	B3galt1	61.9235	-2.11416	0.499945	-4.22879	2.34951e-05	0.000229099	Zfp57_MACS_peak_291	54.8	chr2	59845047	59845288	7720584
chr2	68210445	68472268	ENSMUSG00000027030.15	Stk39	475.319	-1.56171	0.262731	-5.94413	2.77929e-09	5.78085e-08	Zfp57_MACS_peak_293	63.81	chr2	76784242	76784484	8311975
chr2	69670120	69684230	ENSMUSG00000075307.3	Klhl41	11.8512	3.47226	1.2079	2.87462	0.0040452	0.0196722	Zfp57_MACS_peak_293	63.81	chr2	76784242	76784484	7100013
chr2	69821944	69836651	ENSMUSG00000042155.3	Klhl23	318.745	-1.34823	0.278079	-4.84838	1.24472e-06	1.62168e-05	Zfp57_MACS_peak_293	63.81	chr2	76784242	76784484	6947592
chr2	69897246	70024013	ENSMUSG00000044308.17	Ubr3	1551.92	-0.626895	0.238162	-2.63223	0.00848275	0.0359176	Zfp57_MACS_peak_293	63.81	chr2	76784242	76784484	6760230
chr2	71388958	71441622	ENSMUSG00000027018.11	Hat1	1250.17	1.0959	0.237307	4.61808	3.87302e-06	4.53876e-05	Zfp57_MACS_peak_293	63.81	chr2	76784242	76784484	5342621
chr2	73563215	73580338	ENSMUSG00000027107.3	Chrna1	9.37682	3.47106	1.37804	2.51883	0.0117745	0.0469099	Zfp57_MACS_peak_293	63.81	chr2	76784242	76784484	3203905
chr2	73610660	73775346	ENSMUSG00000056486.18	Chn1	454.888	-1.57748	0.260098	-6.06495	1.31999e-09	2.89598e-08	Zfp57_MACS_peak_293	63.81	chr2	76784242	76784484	3008897
chr2	74520291	74579435	ENSMUSG00000009207.15	Lnpk	583.5	-1.1326	0.281927	-4.01737	5.88512e-05	0.000518597	Zfp57_MACS_peak_293	63.81	chr2	76784242	76784484	2204808
chr2	74652991	74659557	ENSMUSG00000001815.15	Evx2	42.8788	-7.45668	1.53332	-4.86311	1.15555e-06	1.51181e-05	Zfp57_MACS_peak_293	63.81	chr2	76784242	76784484	2124686
chr2	74691924	74695105	ENSMUSG00000050368.4	Hoxd10	18.8562	4.22262	1.10127	3.83434	0.000125904	0.0010197	Zfp57_MACS_peak_293	63.81	chr2	76784242	76784484	2089138
chr2	75675513	75704641	ENSMUSG00000015839.6	Nfe2l2	667.047	1.20721	0.25099	4.8098	1.51083e-06	1.93191e-05	Zfp57_MACS_peak_293	63.81	chr2	76784242	76784484	1079602
chr2	76353942	76360450	ENSMUSG00000056436.4	Cyct	4.81062	5.69324	2.13126	2.6713	0.00755578	0.0326398	Zfp57_MACS_peak_293	63.81	chr2	76784242	76784484	423793
chr2	76629898	76648015	ENSMUSG00000002731.6	Prkra	467.819	-0.904011	0.266413	-3.39327	0.000690629	0.00445858	Zfp57_MACS_peak_293	63.81	chr2	76784242	76784484	136228
chr2	77180340	77280592	ENSMUSG00000042272.17	Sestd1	639.162	-1.06171	0.241762	-4.39155	1.12547e-05	0.000118979	Zfp57_MACS_peak_294	61.15	chr2	77412618	77412821	132027
chr2	78868124	78921293	ENSMUSG00000027011.14	Ube2e3	770.091	-1.06631	0.247599	-4.30659	1.65793e-05	0.000167616	Zfp57_MACS_peak_294	61.15	chr2	77412618	77412821	1455304
chr2	80837141	80838442	ENSMUSG00000064193.8	Gm4735	710.32	-0.994922	0.236917	-4.19945	2.67564e-05	0.000257502	Zfp57_MACS_peak_294	61.15	chr2	77412618	77412821	3424321
chr2	82053222	82259879	ENSMUSG00000070866.4	Zfp804a	14.5296	-3.81493	1.13994	-3.34659	0.000818114	0.00515688	Zfp57_MACS_peak_296	121.39	chr2	84572074	84572265	2312196
chr2	83353157	83353949	ENSMUSG00000081400.1	Gm13680	103.406	1.14602	0.42305	2.70893	0.00674996	0.0297472	Zfp57_MACS_peak_296	121.39	chr2	84572074	84572265	1218126
chr2	83812636	83883486	ENSMUSG00000048388.3	Fam171b	377.335	-1.99443	0.282453	-7.06109	1.65202e-12	5.39051e-11	Zfp57_MACS_peak_296	121.39	chr2	84572074	84572265	688589
chr2	84432855	84476775	ENSMUSG00000027082.15	Tfpi	1888.47	1.58474	0.305823	5.18188	2.19661e-07	3.29559e-06	Zfp57_MACS_peak_296	121.39	chr2	84572074	84572265	95300
chr2	84669215	84670770	ENSMUSG00000076437.10	Selenoh	476.838	0.794792	0.278864	2.85011	0.00437044	0.0208996	Zfp57_MACS_peak_296	121.39	chr2	84572074	84572265	96951
chr2	84734058	84738655	ENSMUSG00000034059.13	Ypel4	33.7859	-2.84564	0.757086	-3.75868	0.000170813	0.00132534	Zfp57_MACS_peak_296	121.39	chr2	84572074	84572265	161794
chr2	84765387	84775444	ENSMUSG00000023224.12	Serping1	203.309	-0.801232	0.312466	-2.56422	0.0103407	0.0421146	Zfp57_MACS_peak_296	121.39	chr2	84572074	84572265	193123
chr2	84826997	84830213	ENSMUSG00000027076.10	Timm10	142.727	1.10761	0.359065	3.0847	0.0020376	0.0110529	Zfp57_MACS_peak_296	121.39	chr2	84572074	84572265	254733
chr2	84998583	85037462	ENSMUSG00000027071.14	P2rx3	45.6364	-2.77599	0.5951	-4.66474	3.09013e-06	3.70951e-05	Zfp57_MACS_peak_296	121.39	chr2	84572074	84572265	426319
chr2	85048022	85073048	ENSMUSG00000033955.12	Tnks1bp1	857.881	-0.613445	0.239927	-2.55679	0.0105642	0.0428985	Zfp57_MACS_peak_296	121.39	chr2	84572074	84572265	475758
chr2	85136225	85139923	ENSMUSG00000044338.9	Aplnr	198.308	3.18838	0.365835	8.71537	2.89816e-18	1.72445e-16	Zfp57_MACS_peak_296	121.39	chr2	84572074	84572265	563961
chr2	90677215	90736328	ENSMUSG00000051329.13	Nup160	979.846	0.900467	0.240327	3.74684	0.000179079	0.0013811	Zfp57_MACS_peak_296	121.39	chr2	84572074	84572265	6104951
chr2	90908716	90918258	ENSMUSG00000063235.16	Ptpmt1	157.342	0.915491	0.344553	2.65704	0.00788295	0.0337873	Zfp57_MACS_peak_296	121.39	chr2	84572074	84572265	6336452
chr2	91054009	91066369	ENSMUSG00000002102.15	Psmc3	1435.41	0.702935	0.27032	2.60038	0.00931216	0.0386963	Zfp57_MACS_peak_296	121.39	chr2	84572074	84572265	6481745
chr2	91118144	91136516	ENSMUSG00000002100.15	Mybpc3	152.831	1.56327	0.362289	4.31499	1.59612e-05	0.00016222	Zfp57_MACS_peak_296	121.39	chr2	84572074	84572265	6545880
chr2	91137360	91183837	ENSMUSG00000040687.16	Madd	329.844	-1.01522	0.292056	-3.47611	0.000508743	0.00341872	Zfp57_MACS_peak_296	121.39	chr2	84572074	84572265	6565096
chr2	91202885	91214098	ENSMUSG00000002103.15	Acp2	517.254	-0.650731	0.253123	-2.57081	0.010146	0.0414445	Zfp57_MACS_peak_296	121.39	chr2	84572074	84572265	6630621
chr2	91275068	91444704	ENSMUSG00000040591.18	1110051M20Rik	179.559	-1.6898	0.331687	-5.09456	3.49545e-07	5.01337e-06	Zfp57_MACS_peak_296	121.39	chr2	84572074	84572265	6702804
chr2	91457511	91513779	ENSMUSG00000027253.15	Lrp4	891.626	-2.13173	0.307363	-6.93554	4.04683e-12	1.26055e-10	Zfp57_MACS_peak_296	121.39	chr2	84572074	84572265	6885247
chr2	91526762	91620664	ENSMUSG00000040549.16	Ckap5	4119.36	-0.519935	0.207362	-2.50737	0.0121633	0.0480407	Zfp57_MACS_peak_296	121.39	chr2	84572074	84572265	6954498
chr2	91649860	91672326	ENSMUSG00000027247.16	Arhgap1	1012.87	0.910815	0.263955	3.45065	0.000559236	0.00370516	Zfp57_MACS_peak_296	121.39	chr2	84572074	84572265	7077596
chr2	92383676	92401263	ENSMUSG00000027223.15	Mapk8ip1	551.724	-1.41319	0.28804	-4.90622	9.28479e-07	1.23662e-05	Zfp57_MACS_peak_296	121.39	chr2	84572074	84572265	7811412
chr2	92915098	92956058	ENSMUSG00000027220.2	Syt13	155.228	-2.00568	0.356876	-5.62011	1.90834e-08	3.5097e-07	Zfp57_MACS_peak_296	121.39	chr2	84572074	84572265	8342834
chr2	93187548	93201759	ENSMUSG00000068735.14	Trp53i11	999.355	-1.7406	0.293974	-5.92092	3.20149e-09	6.5948e-08	Zfp57_MACS_peak_296	121.39	chr2	84572074	84572265	8615284
chr2	93201760	93334505	ENSMUSG00000027217.13	Tspan18	224.065	-3.20807	0.337436	-9.50721	1.95844e-21	1.57486e-19	Zfp57_MACS_peak_296	121.39	chr2	84572074	84572265	8629496
chr2	93419111	93463140	ENSMUSG00000027215.13	Cd82	57.2444	-1.43068	0.506286	-2.82584	0.00471562	0.0222131	Zfp57_MACS_peak_296	121.39	chr2	84572074	84572265	8846847
chr2	93642384	93681339	ENSMUSG00000040310.12	Alx4	58.9822	-1.51458	0.498872	-3.03601	0.00239735	0.0126509	Zfp57_MACS_peak_296	121.39	chr2	84572074	84572265	9070120
chr2	93855361	93869157	ENSMUSG00000075023.11	Accsl	11.9863	5.51662	1.70612	3.23342	0.00122318	0.00726077	Zfp57_MACS_peak_296	121.39	chr2	84572074	84572265	9283097
chr2	94160636	94264918	ENSMUSG00000075020.6	Mir670hg	24.2178	-4.22933	0.994047	-4.25466	2.09368e-05	0.000206031	Zfp57_MACS_peak_296	121.39	chr2	84572074	84572265	9588372
chr2	96318169	97631666	ENSMUSG00000050587.14	Lrrc4c	21.0242	-4.01602	1.00081	-4.01278	6.00087e-05	0.000527829	Zfp57_MACS_peak_297	58.68	chr2	106566563	106566819	8934898
chr2	98666547	98667301	ENSMUSG00000075014.1	Gm10800	180.401	-6.74171	1.63041	-4.13499	3.5497e-05	0.000328463	Zfp57_MACS_peak_297	58.68	chr2	106566563	106566819	7899263
chr2	102449366	102452499	ENSMUSG00000075012.4	Fjx1	237.55	-0.916886	0.303164	-3.02439	0.00249137	0.0130646	Zfp57_MACS_peak_297	58.68	chr2	106566563	106566819	4114065
chr2	102658659	102790784	ENSMUSG00000005089.15	Slc1a2	597.049	-5.50604	0.331146	-16.6272	4.42592e-62	4.72565e-59	Zfp57_MACS_peak_297	58.68	chr2	106566563	106566819	3775780
chr2	102811141	102901665	ENSMUSG00000005087.17	Cd44	207.905	0.967205	0.326491	2.96242	0.00305231	0.0155109	Zfp57_MACS_peak_297	58.68	chr2	106566563	106566819	3664899
chr2	103566310	103718423	ENSMUSG00000032724.5	Abtb2	209.545	-0.900713	0.323887	-2.78095	0.00542005	0.0248371	Zfp57_MACS_peak_297	58.68	chr2	106566563	106566819	2848141
chr2	103721256	103761270	ENSMUSG00000027185.15	Nat10	781.483	1.42797	0.250545	5.69945	1.20194e-08	2.28037e-07	Zfp57_MACS_peak_297	58.68	chr2	106566563	106566819	2805294
chr2	103957986	103981878	ENSMUSG00000032698.15	Lmo2	51.3134	-2.84247	0.589113	-4.825	1.40005e-06	1.8083e-05	Zfp57_MACS_peak_297	58.68	chr2	106566563	106566819	2584686
chr2	104143073	104411013	ENSMUSG00000068373.15	D430041D05Rik	43.8668	-1.67485	0.576701	-2.90419	0.00368205	0.0182057	Zfp57_MACS_peak_297	58.68	chr2	106566563	106566819	2155551
chr2	104559163	104571429	ENSMUSG00000086454.7	Platr14	23.3498	3.16996	0.867509	3.65409	0.000258096	0.00190197	Zfp57_MACS_peak_297	58.68	chr2	106566563	106566819	1995135
chr2	104657288	104712169	ENSMUSG00000027175.10	Tcp11l1	142.272	-1.89012	0.382718	-4.93869	7.865e-07	1.06485e-05	Zfp57_MACS_peak_297	58.68	chr2	106566563	106566819	1854395
chr2	104721784	104742878	ENSMUSG00000027173.7	Depdc7	58.9772	1.32684	0.523183	2.53609	0.0112098	0.0450714	Zfp57_MACS_peak_297	58.68	chr2	106566563	106566819	1823686
chr2	104830741	104849876	ENSMUSG00000027171.10	Prrg4	270.822	2.89306	0.322966	8.95778	3.31273e-19	2.12225e-17	Zfp57_MACS_peak_297	58.68	chr2	106566563	106566819	1716688
chr2	105668900	105697364	ENSMUSG00000027168.21	Pax6	146.174	-3.04393	0.385395	-7.89821	2.82945e-15	1.24723e-13	Zfp57_MACS_peak_297	58.68	chr2	106566563	106566819	869200
chr2	106693269	106868356	ENSMUSG00000016386.15	Mpped2	108.808	-1.62625	0.394379	-4.12357	3.73052e-05	0.000343211	Zfp57_MACS_peak_297	58.68	chr2	106566563	106566819	126451
chr2	107290639	107298502	ENSMUSG00000042604.5	Kcna4	17.4424	-3.42191	1.18797	-2.88047	0.00397085	0.0193744	Zfp57_MACS_peak_297	58.68	chr2	106566563	106566819	723821
chr2	109674700	109727007	ENSMUSG00000048482.14	Bdnf	74.0931	1.52441	0.460405	3.31101	0.000929609	0.00575214	Zfp57_MACS_peak_297	58.68	chr2	106566563	106566819	3107882
chr2	109902396	109913319	ENSMUSG00000063751.6	Platr8	6.86111	6.20331	1.9643	3.15803	0.0015884	0.00898661	Zfp57_MACS_peak_297	58.68	chr2	106566563	106566819	3335578
chr2	112239468	112247111	ENSMUSG00000027134.4	Lpcat4	380.98	0.920516	0.360502	2.55342	0.0106669	0.0432506	Zfp57_MACS_peak_297	58.68	chr2	106566563	106566819	5672650
chr2	112492964	112634573	ENSMUSG00000003604.14	Aven	124.611	1.52801	0.465187	3.28471	0.00102086	0.00623051	Zfp57_MACS_peak_297	58.68	chr2	106566563	106566819	5926146
chr2	113776362	113829121	ENSMUSG00000023236.7	Scg5	123.804	-4.33789	0.465847	-9.31183	1.25654e-20	9.32411e-19	Zfp57_MACS_peak_298	54.17	chr2	120635752	120635862	6806632
chr2	114009601	114013619	ENSMUSG00000068615.4	Gjd2	5.41517	-5.92604	2.06236	-2.87342	0.00406048	0.0197067	Zfp57_MACS_peak_298	54.17	chr2	120635752	120635862	6622134
chr2	114047282	114053548	ENSMUSG00000068614.7	Actc1	226.17	3.00606	0.385247	7.80295	6.04779e-15	2.57722e-13	Zfp57_MACS_peak_298	54.17	chr2	120635752	120635862	6582205
chr2	115863064	116065839	ENSMUSG00000027210.20	Meis2	1550.99	-2.19909	0.236062	-9.31572	1.21123e-20	9.02269e-19	Zfp57_MACS_peak_298	54.17	chr2	120635752	120635862	4569914
chr2	117279993	117343001	ENSMUSG00000027347.18	Rasgrp1	37.4399	-1.98869	0.714758	-2.78233	0.00539706	0.024783	Zfp57_MACS_peak_298	54.17	chr2	120635752	120635862	3292752
chr2	118111876	118127133	ENSMUSG00000040152.8	Thbs1	2709.81	1.81804	0.247953	7.3322	2.26398e-13	8.1635e-12	Zfp57_MACS_peak_298	54.17	chr2	120635752	120635862	2508620
chr2	118745758	118748810	ENSMUSG00000074918.4	Inafm2	137.365	-1.69117	0.360229	-4.6947	2.66992e-06	3.26213e-05	Zfp57_MACS_peak_298	54.17	chr2	120635752	120635862	1886943
chr2	118779719	118811293	ENSMUSG00000040035.14	Disp2	69.7582	-3.65249	0.577305	-6.3268	2.50295e-10	6.15142e-09	Zfp57_MACS_peak_298	54.17	chr2	120635752	120635862	1824460
chr2	118814003	118853957	ENSMUSG00000027331.15	Knstrn	457.276	-0.651272	0.258888	-2.51565	0.0118813	0.0472378	Zfp57_MACS_peak_298	54.17	chr2	120635752	120635862	1781796
chr2	119237362	119249527	ENSMUSG00000027315.13	Spint1	288.25	1.74402	0.291094	5.99126	2.08224e-09	4.45145e-08	Zfp57_MACS_peak_298	54.17	chr2	120635752	120635862	1386226
chr2	119325784	119335962	ENSMUSG00000027314.6	Dll4	12.7348	-4.04829	1.25206	-3.23331	0.00122367	0.00726077	Zfp57_MACS_peak_298	54.17	chr2	120635752	120635862	1299791
chr2	119594297	119607502	ENSMUSG00000085438.1	1700020I14Rik	2315.01	-0.645038	0.219915	-2.93312	0.00335572	0.0168077	Zfp57_MACS_peak_298	54.17	chr2	120635752	120635862	1028251
chr2	119742337	119751263	ENSMUSG00000027296.7	Itpka	38.2955	1.82995	0.651825	2.80742	0.00499407	0.023319	Zfp57_MACS_peak_298	54.17	chr2	120635752	120635862	884490
chr2	119763304	119787537	ENSMUSG00000034032.15	Rpap1	656.861	0.715027	0.242653	2.94671	0.00321177	0.0161928	Zfp57_MACS_peak_298	54.17	chr2	120635752	120635862	848216
chr2	119897228	119969581	ENSMUSG00000033943.15	Mga	4208.34	0.708029	0.238291	2.97128	0.00296565	0.0151426	Zfp57_MACS_peak_298	54.17	chr2	120635752	120635862	666172
chr2	119972699	120027408	ENSMUSG00000033902.12	Mapkbp1	423.738	-0.872802	0.258968	-3.37031	0.00075084	0.0047834	Zfp57_MACS_peak_298	54.17	chr2	120635752	120635862	608345
chr2	120089175	120154606	ENSMUSG00000027293.13	Ehd4	390.909	0.926364	0.349273	2.65227	0.00799534	0.0341823	Zfp57_MACS_peak_298	54.17	chr2	120635752	120635862	481147
chr2	120316461	120353137	ENSMUSG00000027291.15	Vps39	518.206	-0.82116	0.257073	-3.19427	0.00140185	0.00810535	Zfp57_MACS_peak_298	54.17	chr2	120635752	120635862	282616
chr2	120506820	120563843	ENSMUSG00000027288.16	Zfp106	3676.88	0.518173	0.206217	2.51276	0.0119792	0.0475383	Zfp57_MACS_peak_298	54.17	chr2	120635752	120635862	71910
chr2	120732816	120850604	ENSMUSG00000090100.7	Ttbk2	472.799	-1.4381	0.259106	-5.55026	2.85241e-08	5.05725e-07	Zfp57_MACS_peak_298	54.17	chr2	120635752	120635862	96955
chr2	121193281	121271407	ENSMUSG00000043909.16	Trp53bp1	1887.22	-0.966786	0.218504	-4.42456	9.66372e-06	0.000103642	Zfp57_MACS_peak_299	156.33	chr2	121639993	121640316	368587
chr2	121289600	121310832	ENSMUSG00000027254.13	Map1a	676.454	-1.48342	0.241771	-6.13566	8.48084e-10	1.91307e-08	Zfp57_MACS_peak_299	156.33	chr2	121639993	121640316	329162
chr2	121357714	121363737	ENSMUSG00000000308.14	Ckmt1	78.0316	1.9371	0.46974	4.12376	3.72732e-05	0.000343081	Zfp57_MACS_peak_299	156.33	chr2	121639993	121640316	276257
chr2	121545529	121807087	ENSMUSG00000027238.17	Frmd5	160.132	-1.70926	0.346354	-4.93501	8.01475e-07	1.08095e-05	Zfp57_MACS_peak_299	156.33	chr2	121639993	121640316	0
chr2	121700765	121701725	ENSMUSG00000081264.1	Gm14021	11.1896	-3.8341	1.30666	-2.93427	0.00334336	0.0167508	Zfp57_MACS_peak_299	156.33	chr2	121639993	121640316	60450
chr2	122028546	122056598	ENSMUSG00000027236.8	Eif3j1	758.906	0.98196	0.235765	4.16499	3.11368e-05	0.000292768	Zfp57_MACS_peak_300	160.86	chr2	122219664	122219952	163067
chr2	122120108	122186189	ENSMUSG00000027233.4	Patl2	13.6808	4.70905	1.38935	3.38939	0.000700478	0.00450883	Zfp57_MACS_peak_300	160.86	chr2	122219664	122219952	33476
chr2	122348892	122369162	ENSMUSG00000033256.14	Shf	185.688	-1.16783	0.321885	-3.62811	0.000285499	0.00207998	Zfp57_MACS_peak_300	160.86	chr2	122219664	122219952	128941
chr2	122426477	122461137	ENSMUSG00000027219.13	Slc28a2	93.4861	1.57968	0.439649	3.59304	0.000326841	0.00233602	Zfp57_MACS_peak_300	160.86	chr2	122219664	122219952	206526
chr2	124089969	124667770	ENSMUSG00000027200.17	Sema6d	896.864	-1.17245	0.262162	-4.47226	7.73968e-06	8.48539e-05	Zfp57_MACS_peak_300	160.86	chr2	122219664	122219952	1870018
chr2	125084628	125123661	ENSMUSG00000027201.16	Myef2	1719.91	-0.624755	0.218269	-2.86232	0.00420549	0.0202824	Zfp57_MACS_peak_300	160.86	chr2	122219664	122219952	2864677
chr2	125673095	125674785	ENSMUSG00000091337.3	Eid1	632.363	-0.835692	0.255336	-3.27291	0.00106448	0.00644962	Zfp57_MACS_peak_301	95.29	chr2	128266151	128266447	2591367
chr2	126552407	126588243	ENSMUSG00000027359.16	Slc27a2	49.9909	1.65906	0.548949	3.02225	0.00250906	0.0131358	Zfp57_MACS_peak_301	95.29	chr2	128266151	128266447	1677909
chr2	127425199	127436092	ENSMUSG00000046338.4	Gpat2	16.5722	4.36244	1.17052	3.72693	0.000193829	0.00148414	Zfp57_MACS_peak_301	95.29	chr2	128266151	128266447	830060
chr2	128178319	128502765	ENSMUSG00000074813.13	Gm14005	14.7658	4.28446	1.24207	3.44944	0.000561746	0.00371898	Zfp57_MACS_peak_301	95.29	chr2	128266151	128266447	0
chr2	128818118	128854261	ENSMUSG00000014353.14	Tmem87b	563.847	-0.697672	0.262312	-2.6597	0.00782105	0.0335819	Zfp57_MACS_peak_301	95.29	chr2	128266151	128266447	551672
chr2	128967402	129018563	ENSMUSG00000042851.17	Zc3h6	100.297	-2.99303	0.486379	-6.1537	7.56973e-10	1.72577e-08	Zfp57_MACS_peak_301	95.29	chr2	128266151	128266447	700956
chr2	129100995	129126594	ENSMUSG00000027395.15	Polr1b	640.419	1.26967	0.24902	5.09869	3.42015e-07	4.91637e-06	Zfp57_MACS_peak_301	95.29	chr2	128266151	128266447	834549
chr2	129198764	129211616	ENSMUSG00000027397.14	Slc20a1	1850.1	1.87281	0.238394	7.85593	3.96802e-15	1.72537e-13	Zfp57_MACS_peak_301	95.29	chr2	128266151	128266447	932318
chr2	129592835	129632228	ENSMUSG00000037902.18	Sirpa	252.743	-0.807008	0.301619	-2.67559	0.00745981	0.032296	Zfp57_MACS_peak_301	95.29	chr2	128266151	128266447	1326389
chr2	130274430	130279313	ENSMUSG00000027405.16	Nop56	2026.87	0.819589	0.221663	3.69746	0.000217769	0.00164517	Zfp57_MACS_peak_301	95.29	chr2	128266151	128266447	2007984
chr2	130295169	130370481	ENSMUSG00000053552.14	Ebf4	78.7664	-1.62273	0.488738	-3.32025	0.000899364	0.00559381	Zfp57_MACS_peak_301	95.29	chr2	128266151	128266447	2028723
chr2	130450278	130556124	ENSMUSG00000027303.18	Ptpra	977.691	-0.68533	0.229047	-2.9921	0.00277068	0.0142731	Zfp57_MACS_peak_301	95.29	chr2	128266151	128266447	2183832
chr2	130684113	130697519	ENSMUSG00000074796.10	Slc4a11	93.922	2.84232	0.443207	6.41307	1.42621e-10	3.6469e-09	Zfp57_MACS_peak_301	95.29	chr2	128266151	128266447	2417667
chr2	130706200	130906406	ENSMUSG00000027309.18	4930402H24Rik	671.028	-1.12937	0.248089	-4.55226	5.30724e-06	6.04623e-05	Zfp57_MACS_peak_301	95.29	chr2	128266151	128266447	2439754
chr2	130906495	131030333	ENSMUSG00000027312.14	Atrn	821.663	-0.888475	0.2468	-3.59998	0.000318239	0.00228388	Zfp57_MACS_peak_301	95.29	chr2	128266151	128266447	2640049
chr2	131186949	131198497	ENSMUSG00000027330.16	Cdc25b	280.713	-1.55052	0.317919	-4.8771	1.07655e-06	1.4152e-05	Zfp57_MACS_peak_301	95.29	chr2	128266151	128266447	2920503
chr2	131989415	132030258	ENSMUSG00000027339.15	Rassf2	267.594	-1.85893	0.307447	-6.04634	1.48175e-09	3.22511e-08	Zfp57_MACS_peak_301	95.29	chr2	128266151	128266447	3722969
chr2	132337733	132385447	ENSMUSG00000050558.13	Prokr2	24.257	-3.73489	1.01274	-3.6879	0.000226113	0.00169488	Zfp57_MACS_peak_301	95.29	chr2	128266151	128266447	4071287
chr2	132529082	132587729	ENSMUSG00000027346.15	Gpcpd1	364.038	-1.07891	0.272647	-3.95718	7.58407e-05	0.000650707	Zfp57_MACS_peak_301	95.29	chr2	128266151	128266447	4262636
chr2	132781278	132795079	ENSMUSG00000027350.8	Chgb	253.085	-5.60976	0.439254	-12.7711	2.37708e-37	6.7184e-35	Zfp57_MACS_peak_301	95.29	chr2	128266151	128266447	4514832
chr2	132804207	132816055	ENSMUSG00000037376.14	Trmt6	472.563	0.802883	0.256791	3.1266	0.0017684	0.0098427	Zfp57_MACS_peak_301	95.29	chr2	128266151	128266447	4537761
chr2	132868305	132880891	ENSMUSG00000043110.2	Lrrn4	79.6929	1.75746	0.447176	3.93012	8.49035e-05	0.00072106	Zfp57_MACS_peak_301	95.29	chr2	128266151	128266447	4601859
chr2	132904389	132945906	ENSMUSG00000027356.8	Fermt1	40.5324	2.77113	0.635652	4.35951	1.30355e-05	0.000135393	Zfp57_MACS_peak_301	95.29	chr2	128266151	128266447	4637943
chr2	133552159	133562885	ENSMUSG00000027358.6	Bmp2	175.441	1.47396	0.425142	3.46698	0.00052635	0.00351825	Zfp57_MACS_peak_301	95.29	chr2	128266151	128266447	5285713
chr2	134594185	134644145	ENSMUSG00000034723.11	Tmx4	604.283	-1.87736	0.247631	-7.58126	3.42209e-14	1.35606e-12	Zfp57_MACS_peak_301	95.29	chr2	128266151	128266447	6327739
chr2	134786067	135475258	ENSMUSG00000051177.16	Plcb1	206.431	-1.44641	0.316906	-4.56417	5.01476e-06	5.75395e-05	Zfp57_MACS_peak_301	95.29	chr2	128266151	128266447	6519621
chr2	136052239	136069917	ENSMUSG00000027270.14	Lamp5	11.7856	-7.04825	1.76077	-4.00293	6.25623e-05	0.000547285	Zfp57_MACS_peak_301	95.29	chr2	128266151	128266447	7785793
chr2	136081104	136387967	ENSMUSG00000039913.12	Pak7	73.0699	-4.59075	0.607241	-7.56002	4.03e-14	1.58066e-12	Zfp57_MACS_peak_301	95.29	chr2	128266151	128266447	7814658
chr2	136713453	136782428	ENSMUSG00000027273.13	Snap25	159.837	-3.63863	0.389469	-9.34255	9.40438e-21	7.11586e-19	Zfp57_MACS_peak_301	95.29	chr2	128266151	128266447	8447007
chr2	137081456	137116644	ENSMUSG00000027276.7	Jag1	639.874	-1.25623	0.277891	-4.52057	6.16724e-06	6.92338e-05	Zfp57_MACS_peak_301	95.29	chr2	128266151	128266447	8815010
chr2	139678178	139758581	ENSMUSG00000074766.10	Ism1	71.3123	-1.2832	0.472629	-2.71502	0.00662712	0.0292864	Zfp57_MACS_peak_301	95.29	chr2	128266151	128266447	11411732
chr2	140395309	142392966	ENSMUSG00000068205.14	Macrod2	85.474	-1.79178	0.442138	-4.05254	5.06638e-05	0.000453309	Zfp57_MACS_peak_303	58.52	chr2	152686782	152686996	10293817
chr2	143546156	143816285	ENSMUSG00000027419.9	Pcsk2	103.145	-4.88234	0.54847	-8.90175	5.49722e-19	3.46397e-17	Zfp57_MACS_peak_303	58.52	chr2	152686782	152686996	8870498
chr2	143915320	143943324	ENSMUSG00000015932.8	Dstn	3740.14	1.0186	0.243218	4.188	2.81422e-05	0.000268953	Zfp57_MACS_peak_303	58.52	chr2	152686782	152686996	8743459
chr2	143947395	144011263	ENSMUSG00000027422.15	Rrbp1	2140.75	0.665505	0.215754	3.08455	0.00203857	0.0110551	Zfp57_MACS_peak_303	58.52	chr2	152686782	152686996	8675520
chr2	144250123	144270906	ENSMUSG00000027423.15	Snx5	2733.89	1.10937	0.218969	5.06632	4.05584e-07	5.76974e-06	Zfp57_MACS_peak_303	58.52	chr2	152686782	152686996	8415877
chr2	144270663	144281227	ENSMUSG00000027424.11	Mgme1	222.872	1.1989	0.305664	3.92227	8.77184e-05	0.000741689	Zfp57_MACS_peak_303	58.52	chr2	152686782	152686996	8405556
chr2	144305175	144332146	ENSMUSG00000037279.13	Ovol2	30.2532	2.4232	0.70116	3.45599	0.000548269	0.00363853	Zfp57_MACS_peak_303	58.52	chr2	152686782	152686996	8354637
chr2	144470557	144527414	ENSMUSG00000037259.15	Dzank1	32.7541	-1.68517	0.647658	-2.60194	0.00926967	0.0385281	Zfp57_MACS_peak_303	58.52	chr2	152686782	152686996	8159369
chr2	145167754	145642166	ENSMUSG00000063873.10	Slc24a3	108.951	-1.4892	0.429819	-3.46471	0.000530811	0.0035361	Zfp57_MACS_peak_303	58.52	chr2	152686782	152686996	7044617
chr2	146221921	146225020	ENSMUSG00000068154.5	Insm1	184.029	-4.16602	0.391068	-10.6529	1.68969e-26	1.93299e-24	Zfp57_MACS_peak_303	58.52	chr2	152686782	152686996	6461763
chr2	148436640	148443563	ENSMUSG00000027435.8	Cd93	39.5547	-1.96853	0.661375	-2.97642	0.0029164	0.0149149	Zfp57_MACS_peak_303	58.52	chr2	152686782	152686996	4243220
chr2	148693985	148732467	ENSMUSG00000027438.14	Napb	180.298	-1.84445	0.335391	-5.49941	3.81059e-08	6.63368e-07	Zfp57_MACS_peak_303	58.52	chr2	152686782	152686996	3954316
chr2	150181755	150193279	ENSMUSG00000079009.8	Gm14139	102.499	4.13992	0.494784	8.36711	5.90475e-17	3.07543e-15	Zfp57_MACS_peak_303	58.52	chr2	152686782	152686996	2493504
chr2	150257517	150270300	ENSMUSG00000079008.2	Gm14124	116.597	4.71415	0.509605	9.25058	2.23281e-20	1.57188e-18	Zfp57_MACS_peak_303	58.52	chr2	152686782	152686996	2416483
chr2	150469411	150470165	ENSMUSG00000082740.1	Gm14127	11.1948	3.3313	1.21361	2.74495	0.00605209	0.0271514	Zfp57_MACS_peak_303	58.52	chr2	152686782	152686996	2216618
chr2	150470991	150485091	ENSMUSG00000074731.3	Zfp345	103.711	2.92581	0.441456	6.62764	3.41089e-11	9.40516e-10	Zfp57_MACS_peak_303	58.52	chr2	152686782	152686996	2201692
chr2	151542483	151561692	ENSMUSG00000032966.14	Fkbp1a	969.949	0.660631	0.231095	2.8587	0.0042538	0.0204538	Zfp57_MACS_peak_303	58.52	chr2	152686782	152686996	1125091
chr2	151590549	151632593	ENSMUSG00000027457.15	Snph	31.9227	-2.10515	0.696319	-3.02326	0.00250067	0.013099	Zfp57_MACS_peak_303	58.52	chr2	152686782	152686996	1054190
chr2	151702008	151712157	ENSMUSG00000044364.5	Tmem74b	11.404	-3.41382	1.2232	-2.79089	0.00525626	0.0242616	Zfp57_MACS_peak_303	58.52	chr2	152686782	152686996	974626
chr2	151969398	151980219	ENSMUSG00000027459.16	Fam110a	134.182	-1.4955	0.361227	-4.14005	3.47226e-05	0.000321917	Zfp57_MACS_peak_303	58.52	chr2	152686782	152686996	706564
chr2	152081529	152095802	ENSMUSG00000060257.2	Scrt2	94.5195	-6.2747	0.769716	-8.15197	3.58057e-16	1.74657e-14	Zfp57_MACS_peak_303	58.52	chr2	152686782	152686996	590981
chr2	152105516	152111376	ENSMUSG00000032802.8	Srxn1	336.562	2.30761	0.365766	6.30899	2.80864e-10	6.85016e-09	Zfp57_MACS_peak_303	58.52	chr2	152686782	152686996	575407
chr2	152143561	152149097	ENSMUSG00000068079.5	Tcf15	103.208	2.8825	0.470716	6.12364	9.14612e-10	2.0535e-08	Zfp57_MACS_peak_303	58.52	chr2	152686782	152686996	537686
chr2	152337422	152344032	ENSMUSG00000032715.9	Trib3	178.598	0.980833	0.354757	2.7648	0.00569572	0.0258418	Zfp57_MACS_peak_303	58.52	chr2	152686782	152686996	342751
chr2	152393611	152398063	ENSMUSG00000051817.8	Sox12	344.582	-1.08355	0.283265	-3.82522	0.000130654	0.00105417	Zfp57_MACS_peak_303	58.52	chr2	152686782	152686996	288720
chr2	152669461	152708670	ENSMUSG00000019188.16	H13	629.482	-1.01138	0.248452	-4.07073	4.68655e-05	0.000422272	Zfp57_MACS_peak_303	58.52	chr2	152686782	152686996	0
chr2	152736251	152737410	ENSMUSG00000042745.9	Id1	336.25	-1.30964	0.289496	-4.52387	6.07198e-06	6.83492e-05	Zfp57_MACS_peak_303	58.52	chr2	152686782	152686996	49256
chr2	153031852	153055775	ENSMUSG00000042631.7	Xkr7	40.0726	-3.66259	0.712733	-5.1388	2.76498e-07	4.03494e-06	Zfp57_MACS_peak_303	58.52	chr2	152686782	152686996	344857
chr2	153108468	153151441	ENSMUSG00000003283.14	Hck	17.1397	4.41279	1.17032	3.77058	0.000162871	0.00127244	Zfp57_MACS_peak_303	58.52	chr2	152686782	152686996	421473
chr2	153227759	153241426	ENSMUSG00000051413.17	Plagl2	359.752	-0.983631	0.293255	-3.35418	0.000795996	0.00503066	Zfp57_MACS_peak_303	58.52	chr2	152686782	152686996	540764
chr2	153407462	153529971	ENSMUSG00000061411.12	Nol4l	234.169	-1.81935	0.315514	-5.76631	8.10266e-09	1.57616e-07	Zfp57_MACS_peak_303	58.52	chr2	152686782	152686996	720467
chr2	153649450	153687730	ENSMUSG00000027478.15	Dnmt3b	1209.13	3.06989	0.243957	12.5837	2.5942e-36	6.73755e-34	Zfp57_MACS_peak_303	58.52	chr2	152686782	152686996	962455
chr2	154142880	154149219	ENSMUSG00000027483.7	Bpifa1	10.9645	6.88028	1.78113	3.86288	0.00011206	0.000920379	Zfp57_MACS_peak_303	58.52	chr2	152686782	152686996	1455885
chr2	154335380	154373010	ENSMUSG00000027487.11	Cdk5rap1	85.2511	1.16048	0.43961	2.63978	0.00829594	0.0352899	Zfp57_MACS_peak_303	58.52	chr2	152686782	152686996	1648385
chr2	154871410	154892935	ENSMUSG00000074656.12	Eif2s2	3667.24	1.00608	0.221684	4.53836	5.66947e-06	6.42841e-05	Zfp57_MACS_peak_304	736.71	chr2	156762482	156763009	1869548
chr2	155018266	155027104	ENSMUSG00000084897.1	Gm14226	38.2425	-2.96407	0.807323	-3.67148	0.000241149	0.00179568	Zfp57_MACS_peak_304	736.71	chr2	156762482	156763009	1735379
chr2	155059310	155074497	ENSMUSG00000027597.15	Ahcy	1336.09	0.793341	0.253839	3.12538	0.00177578	0.00988094	Zfp57_MACS_peak_304	736.71	chr2	156762482	156763009	1687986
chr2	155390656	155473894	ENSMUSG00000038369.14	Ncoa6	651.117	-0.91836	0.251083	-3.6576	0.00025459	0.00188263	Zfp57_MACS_peak_304	736.71	chr2	156762482	156763009	1288589
chr2	155490379	155518237	ENSMUSG00000027603.15	Ggt7	51.1106	-1.63706	0.554254	-2.95362	0.00314072	0.0159097	Zfp57_MACS_peak_304	736.71	chr2	156762482	156763009	1244246
chr2	155517948	155585724	ENSMUSG00000027605.18	Acss2	417.445	-0.837993	0.272735	-3.07255	0.00212238	0.0114354	Zfp57_MACS_peak_304	736.71	chr2	156762482	156763009	1176759
chr2	155775342	155818366	ENSMUSG00000027612.7	Mmp24	71.61	-3.20454	0.524016	-6.11534	9.6349e-10	2.15819e-08	Zfp57_MACS_peak_304	736.71	chr2	156762482	156763009	944117
chr2	155819832	155826925	ENSMUSG00000027613.15	Eif6	707.105	0.880825	0.309836	2.84287	0.00447087	0.0212898	Zfp57_MACS_peak_304	736.71	chr2	156762482	156763009	935558
chr2	156091958	156111978	ENSMUSG00000089824.10	Rbm12	496.576	-0.776222	0.287481	-2.70008	0.00693231	0.0303559	Zfp57_MACS_peak_304	736.71	chr2	156762482	156763009	650505
chr2	156388065	156392979	ENSMUSG00000102869.2	2900097C17Rik	2999.01	-0.580866	0.226774	-2.56143	0.0104243	0.0423918	Zfp57_MACS_peak_304	736.71	chr2	156762482	156763009	369504
chr2	156420909	156543214	ENSMUSG00000027624.19	Epb41l1	404.913	-0.880127	0.26133	-3.36787	0.000757506	0.00481911	Zfp57_MACS_peak_304	736.71	chr2	156762482	156763009	219269
chr2	156775420	156781658	ENSMUSG00000067818.6	Myl9	209.777	1.97483	0.330537	5.97462	2.30627e-09	4.90854e-08	Zfp57_MACS_peak_304	736.71	chr2	156762482	156763009	12412
chr2	157015799	157079254	ENSMUSG00000055485.6	Soga1	751.371	-1.2526	0.258934	-4.83754	1.31454e-06	1.70588e-05	Zfp57_MACS_peak_305	90.01	chr2	157038128	157038424	0
chr2	157145893	157204534	ENSMUSG00000027641.13	Rbl1	417.652	-0.801902	0.259917	-3.08522	0.00203399	0.011037	Zfp57_MACS_peak_305	90.01	chr2	157038128	157038424	107470
chr2	157556362	157571274	ENSMUSG00000067787.10	Blcap	427.682	-0.894964	0.274501	-3.26033	0.00111284	0.00668784	Zfp57_MACS_peak_306	249.27	chr2	157559504	157559903	0
chr2	157595583	157597320	ENSMUSG00000087547.1	Platr27	5.33697	5.84203	2.06576	2.82803	0.00468354	0.0221065	Zfp57_MACS_peak_307	228.58	chr2	157560033	157560566	35018
chr2	157914653	157944719	ENSMUSG00000037843.6	Vstm2l	27.648	-3.37198	0.814911	-4.13785	3.50578e-05	0.000324711	Zfp57_MACS_peak_307	228.58	chr2	157560033	157560566	354088
chr2	158375638	158386145	ENSMUSG00000044349.15	Snhg11	176.061	-2.71679	0.516941	-5.25552	1.47607e-07	2.28595e-06	Zfp57_MACS_peak_307	228.58	chr2	157560033	157560566	815073
chr2	160363703	160367065	ENSMUSG00000074622.4	Mafb	82.417	-2.18148	0.475859	-4.58431	4.55487e-06	5.27032e-05	Zfp57_MACS_peak_307	228.58	chr2	157560033	157560566	2803138
chr2	160568379	160619971	ENSMUSG00000078956.3	Gm14221	6.76506	6.1846	1.9534	3.16606	0.00154516	0.00879243	Zfp57_MACS_peak_307	228.58	chr2	157560033	157560566	3007814
chr2	160880670	160906002	ENSMUSG00000027412.12	Lpin3	68.1751	1.90723	0.504975	3.77688	0.000158805	0.00124676	Zfp57_MACS_peak_308	131.19	chr2	163863266	163863572	2957265
chr2	161521990	162661147	ENSMUSG00000053141.16	Ptprt	275.047	-1.01879	0.291659	-3.4931	0.000477444	0.00324126	Zfp57_MACS_peak_308	131.19	chr2	163863266	163863572	1202120
chr2	163054687	163084688	ENSMUSG00000017861.11	Mybl2	1267.48	3.17271	0.263014	12.0629	1.65893e-33	3.58236e-31	Zfp57_MACS_peak_308	131.19	chr2	163863266	163863572	778579
chr2	163087034	163087855	ENSMUSG00000070708.5	Gtsf1l	52.9918	9.15312	1.53812	5.95086	2.66745e-09	5.58449e-08	Zfp57_MACS_peak_308	131.19	chr2	163863266	163863572	775412
chr2	163203125	163324170	ENSMUSG00000074607.11	Tox2	13.231	-4.1193	1.27673	-3.22643	0.00125343	0.00741451	Zfp57_MACS_peak_308	131.19	chr2	163863266	163863572	539097
chr2	163405822	163424697	ENSMUSG00000035399.12	Oser1	249.562	0.924649	0.308641	2.99587	0.00273659	0.0141345	Zfp57_MACS_peak_308	131.19	chr2	163863266	163863572	438570
chr2	163438476	163455324	ENSMUSG00000017943.15	Gdap1l1	68.2584	-3.1675	0.557267	-5.68398	1.31594e-08	2.48194e-07	Zfp57_MACS_peak_308	131.19	chr2	163863266	163863572	407943
chr2	163506808	163572910	ENSMUSG00000017950.16	Hnf4a	115.036	1.41179	0.432967	3.26072	0.00111129	0.0066827	Zfp57_MACS_peak_308	131.19	chr2	163863266	163863572	290357
chr2	164053540	164071169	ENSMUSG00000018322.10	Tomm34	388.394	0.793522	0.27118	2.92618	0.00343154	0.0171167	Zfp57_MACS_peak_308	131.19	chr2	163863266	163863572	189969
chr2	164424247	164443887	ENSMUSG00000017009.3	Sdc4	912.57	1.19513	0.250317	4.77446	1.80193e-06	2.27538e-05	Zfp57_MACS_peak_308	131.19	chr2	163863266	163863572	560676
chr2	164822686	164826871	ENSMUSG00000017764.2	Zswim1	189.385	1.14267	0.35256	3.24107	0.00119083	0.00710609	Zfp57_MACS_peak_308	131.19	chr2	163863266	163863572	959115
chr2	164832873	164841032	ENSMUSG00000017760.16	Ctsa	1259.25	0.898576	0.256511	3.50306	0.000459942	0.00313351	Zfp57_MACS_peak_308	131.19	chr2	163863266	163863572	969302
chr2	164960802	164999731	ENSMUSG00000017740.17	Slc12a5	40.6322	-2.26459	0.61238	-3.69801	0.000217296	0.00164288	Zfp57_MACS_peak_308	131.19	chr2	163863266	163863572	1097231
chr2	165111507	165234853	ENSMUSG00000053166.14	Cdh22	73.4941	-3.82585	0.53742	-7.11892	1.08774e-12	3.64203e-11	Zfp57_MACS_peak_308	131.19	chr2	163863266	163863572	1247936
chr2	165351297	165368729	ENSMUSG00000056824.15	Zfp663	11.1655	-5.49613	1.75293	-3.13539	0.00171627	0.00961099	Zfp57_MACS_peak_308	131.19	chr2	163863266	163863572	1487726
chr2	165374264	165388259	ENSMUSG00000017667.9	Zfp334	969.759	-0.889074	0.236132	-3.76516	0.000166445	0.00129721	Zfp57_MACS_peak_308	131.19	chr2	163863266	163863572	1510693
chr2	165992636	166073242	ENSMUSG00000027678.17	Ncoa3	1706.44	1.55744	0.234271	6.64804	2.97028e-11	8.30945e-10	Zfp57_MACS_peak_308	131.19	chr2	163863266	163863572	2129065
chr2	166566342	166713832	ENSMUSG00000039621.13	Prex1	508.13	-1.61332	0.264403	-6.10177	1.049e-09	2.33222e-08	Zfp57_MACS_peak_308	131.19	chr2	163863266	163863572	2702771
chr2	166805588	166898052	ENSMUSG00000074582.10	Arfgef2	907.924	0.69352	0.231856	2.99117	0.00277914	0.0143016	Zfp57_MACS_peak_308	131.19	chr2	163863266	163863572	2942017
chr2	167015193	167034947	ENSMUSG00000017999.16	Ddx27	786.436	0.780229	0.256031	3.0474	0.0023083	0.0122516	Zfp57_MACS_peak_308	131.19	chr2	163863266	163863572	3151622
chr2	167062934	167065862	ENSMUSG00000074578.13	Zfas1	756.135	1.50369	0.260698	5.76795	8.02432e-09	1.56251e-07	Zfp57_MACS_peak_309	97	chr2	170225414	170225741	3159553
chr2	167095969	167190155	ENSMUSG00000050556.9	Kcnb1	97.3441	-1.5284	0.418958	-3.6481	0.00026419	0.00194315	Zfp57_MACS_peak_309	97	chr2	170225414	170225741	3035260
chr2	167688915	167690418	ENSMUSG00000056501.3	Cebpb	33.5477	2.20481	0.725144	3.04051	0.00236177	0.0125044	Zfp57_MACS_peak_309	97	chr2	170225414	170225741	2534997
chr2	168081004	168101203	ENSMUSG00000044641.7	Pard6b	473.517	1.0202	0.317804	3.21017	0.00132655	0.00775633	Zfp57_MACS_peak_309	97	chr2	170225414	170225741	2124212
chr2	168476410	168601657	ENSMUSG00000027544.16	Nfatc2	54.6122	1.57245	0.517619	3.03786	0.00238265	0.0125907	Zfp57_MACS_peak_309	97	chr2	170225414	170225741	1623758
chr2	168748332	168767943	ENSMUSG00000027547.17	Sall4	1837.34	2.06988	0.25017	8.2739	1.29642e-16	6.52251e-15	Zfp57_MACS_peak_309	97	chr2	170225414	170225741	1457472
chr2	170482708	170497145	ENSMUSG00000038567.5	Cyp24a1	14.3573	5.78657	1.65764	3.49085	0.000481483	0.00326614	Zfp57_MACS_peak_309	97	chr2	170225414	170225741	256968
chr2	172345565	172355749	ENSMUSG00000027495.4	Fam210b	255.36	1.13344	0.332235	3.41157	0.000645898	0.00419492	Zfp57_MACS_peak_310	237.39	chr2	172123080	172123365	222201
chr2	172356190	172370535	ENSMUSG00000027496.15	Aurka	681.653	0.978422	0.257654	3.79743	0.000146206	0.00116305	Zfp57_MACS_peak_310	237.39	chr2	172123080	172123365	232826
chr2	172393794	172433757	ENSMUSG00000074570.14	Cass4	6.37593	6.09742	1.99962	3.0493	0.00229379	0.0121847	Zfp57_MACS_peak_310	237.39	chr2	172123080	172123365	270430
chr2	172549593	172558622	ENSMUSG00000028640.11	Tfap2c	170.085	1.60221	0.417815	3.83474	0.000125695	0.00101844	Zfp57_MACS_peak_310	237.39	chr2	172123080	172123365	426229
chr2	173000117	173015739	ENSMUSG00000027509.11	Rae1	797.689	0.826234	0.244463	3.37979	0.000725411	0.00465654	Zfp57_MACS_peak_310	237.39	chr2	172123080	172123365	876753
chr2	173020498	173034734	ENSMUSG00000027510.17	Rbm38	479.617	0.976414	0.270652	3.60764	0.000308998	0.00222421	Zfp57_MACS_peak_310	237.39	chr2	172123080	172123365	897134
chr2	173579320	173659640	ENSMUSG00000055897.13	Ppp4r1l-ps	189.099	-1.24802	0.362293	-3.44478	0.000571535	0.00377598	Zfp57_MACS_peak_311	184.81	chr2	174295870	174296209	636231
chr2	174110349	174123070	ENSMUSG00000039263.16	Npepl1	152.48	1.77382	0.352039	5.03869	4.68724e-07	6.59072e-06	Zfp57_MACS_peak_311	184.81	chr2	174295870	174296209	172801
chr2	174281237	174295436	ENSMUSG00000086537.7	Nespas	219.582	1.15621	0.354505	3.26146	0.00110839	0.00666917	Zfp57_MACS_peak_311	184.81	chr2	174295870	174296209	435
chr2	174427493	174439039	ENSMUSG00000016256.10	Ctsz	725.337	0.92126	0.247862	3.71683	0.000201741	0.00153798	Zfp57_MACS_peak_311	184.81	chr2	174295870	174296209	131285
chr2	175010241	175019248	ENSMUSG00000078906.9	Gm14444	38.4604	1.99859	0.679635	2.94068	0.00327495	0.016451	Zfp57_MACS_peak_311	184.81	chr2	174295870	174296209	714033
chr2	175166255	175175871	ENSMUSG00000078902.3	Gm14443	310.941	1.53282	0.400131	3.8308	0.00012773	0.00103318	Zfp57_MACS_peak_311	184.81	chr2	174295870	174296209	870047
chr2	177074320	177087347	ENSMUSG00000078872.9	Gm14401	53.6209	4.0447	0.661538	6.11408	9.71134e-10	2.17278e-08	Zfp57_MACS_peak_311	184.81	chr2	174295870	174296209	2778112
chr2	177225473	177228963	ENSMUSG00000083817.1	Gm14400	55.2406	2.10759	0.560059	3.76316	0.000167779	0.00130602	Zfp57_MACS_peak_311	184.81	chr2	174295870	174296209	2929265
chr2	177264654	177267036	ENSMUSG00000078869.2	Gm14409	105.233	2.91486	0.432469	6.74004	1.58342e-11	4.54884e-10	Zfp57_MACS_peak_311	184.81	chr2	174295870	174296209	2968446
chr2	177314520	177324307	ENSMUSG00000078868.3	Gm14412	130.082	2.96788	0.462409	6.4183	1.37801e-10	3.5312e-09	Zfp57_MACS_peak_311	184.81	chr2	174295870	174296209	3018312
chr2	177498215	177509763	ENSMUSG00000094786.1	Gm14403	374.942	1.07312	0.268525	3.99637	6.43218e-05	0.000561654	Zfp57_MACS_peak_311	184.81	chr2	174295870	174296209	3202007
chr2	177569204	177578210	ENSMUSG00000078865.8	Gm14406	18.356	4.06201	1.07458	3.78008	0.000156777	0.00123387	Zfp57_MACS_peak_311	184.81	chr2	174295870	174296209	3272996
chr2	179442431	179899373	ENSMUSG00000000305.12	Cdh4	244.639	-0.850797	0.310333	-2.74156	0.0061148	0.0274004	Zfp57_MACS_peak_312	155.59	chr2	181075715	181076192	1176343
chr2	179975993	179979013	ENSMUSG00000085704.1	4921531C22Rik	28.8289	-1.84253	0.704634	-2.61487	0.00892604	0.0373665	Zfp57_MACS_peak_312	155.59	chr2	181075715	181076192	1096703
chr2	180024987	180035465	ENSMUSG00000039108.14	Lsm14b	855.265	-0.857264	0.243985	-3.51359	0.000442093	0.00303017	Zfp57_MACS_peak_312	155.59	chr2	181075715	181076192	1040251
chr2	180042509	180070201	ENSMUSG00000039086.9	Ss18l1	213.475	-1.58184	0.316137	-5.00366	5.62529e-07	7.77787e-06	Zfp57_MACS_peak_312	155.59	chr2	181075715	181076192	1005515
chr2	180257377	180258445	ENSMUSG00000039001.12	Rps21	3413.15	0.856102	0.221333	3.86794	0.000109758	0.000903009	Zfp57_MACS_peak_312	155.59	chr2	181075715	181076192	817271
chr2	180621956	180642708	ENSMUSG00000038932.13	Tcfl5	82.1521	3.33166	0.546545	6.09586	1.08851e-09	2.4157e-08	Zfp57_MACS_peak_312	155.59	chr2	181075715	181076192	433008
chr2	180725263	180742280	ENSMUSG00000023393.15	Slc17a9	36.8256	2.63311	0.660263	3.98797	6.66415e-05	0.000580591	Zfp57_MACS_peak_312	155.59	chr2	181075715	181076192	333436
chr2	180829490	180889660	ENSMUSG00000086166.1	Gm14342	18.0007	-6.18805	1.64835	-3.75408	0.000173979	0.0013461	Zfp57_MACS_peak_312	155.59	chr2	181075715	181076192	186056
chr2	180894105	180895220	ENSMUSG00000098051.1	Gm27032	26.9171	-2.66912	0.794042	-3.36143	0.000775394	0.0049215	Zfp57_MACS_peak_312	155.59	chr2	181075715	181076192	180496
chr2	180934772	180954699	ENSMUSG00000027574.15	Nkain4	93.0826	-1.11284	0.422647	-2.63303	0.00846263	0.0358482	Zfp57_MACS_peak_312	155.59	chr2	181075715	181076192	121017
chr2	181018380	181043546	ENSMUSG00000027577.14	Chrna4	487.622	-2.61586	0.260784	-10.0308	1.11637e-23	1.07817e-21	Zfp57_MACS_peak_312	155.59	chr2	181075715	181076192	32170
chr2	181075579	181135300	ENSMUSG00000016346.17	Kcnq2	246.09	-3.76738	0.370772	-10.1609	2.96277e-24	2.93513e-22	Zfp57_MACS_peak_312	155.59	chr2	181075715	181076192	0
chr2	181227615	181242027	ENSMUSG00000027580.17	Helz2	161.59	1.1425	0.383421	2.97976	0.00288478	0.014765	Zfp57_MACS_peak_312	155.59	chr2	181075715	181076192	151424
chr2	181306459	181314500	ENSMUSG00000027581.12	Stmn3	188.936	-2.91246	0.410229	-7.09959	1.25128e-12	4.16781e-11	Zfp57_MACS_peak_312	155.59	chr2	181075715	181076192	230268
chr2	181319739	181356616	ENSMUSG00000038685.18	Rtel1	713.14	1.12636	0.245522	4.58759	4.48383e-06	5.20065e-05	Zfp57_MACS_peak_312	155.59	chr2	181075715	181076192	243548
chr2	181715016	181720985	ENSMUSG00000027584.16	Oprl1	36.9343	-2.41685	0.663246	-3.64398	0.000268458	0.00196927	Zfp57_MACS_peak_312	155.59	chr2	181075715	181076192	638825
chr2	181763332	181827797	ENSMUSG00000010505.16	Myt1	478.204	-6.53628	0.406702	-16.0715	4.04496e-58	3.887e-55	Zfp57_MACS_peak_312	155.59	chr2	181075715	181076192	687141
chr2	181864337	181870830	ENSMUSG00000038628.8	Polr3k	336.022	-0.774322	0.291223	-2.65887	0.00784042	0.0336426	Zfp57_MACS_peak_312	155.59	chr2	181075715	181076192	788146
chr3	4797558	4814911	ENSMUSG00000098659.7	1110015O18Rik	4.4893	-5.66047	2.19387	-2.58013	0.00987618	0.0405341	Zfp57_MACS_peak_313	54.52	chr3	8022560	8022740	3207650
chr3	5218526	5415857	ENSMUSG00000025255.18	Zfhx4	1667.66	-3.1091	0.295429	-10.524	6.69375e-26	7.22737e-24	Zfp57_MACS_peak_313	54.52	chr3	8022560	8022740	2606704
chr3	7366669	7445366	ENSMUSG00000027499.12	Pkia	395.965	-2.22855	0.293614	-7.59008	3.19716e-14	1.26955e-12	Zfp57_MACS_peak_313	54.52	chr3	8022560	8022740	577195
chr3	7503483	7553836	ENSMUSG00000043542.12	Zc2hc1a	306.876	-0.887881	0.286545	-3.09857	0.00194456	0.0106353	Zfp57_MACS_peak_313	54.52	chr3	8022560	8022740	468725
chr3	8663359	8667256	ENSMUSG00000040289.8	Hey1	153.495	-0.950769	0.3748	-2.53673	0.0111892	0.0450167	Zfp57_MACS_peak_313	54.52	chr3	8022560	8022740	640620
chr3	8802146	8923918	ENSMUSG00000040269.5	Mrps28	156.585	1.01	0.363112	2.78151	0.00541065	0.024812	Zfp57_MACS_peak_313	54.52	chr3	8022560	8022740	779407
chr3	8925593	9004723	ENSMUSG00000027506.15	Tpd52	543.745	0.780711	0.25455	3.06702	0.00216205	0.0116215	Zfp57_MACS_peak_313	54.52	chr3	8022560	8022740	902854
chr3	9427020	9610085	ENSMUSG00000040209.12	Zfp704	1377.67	-0.568907	0.217941	-2.61037	0.00904442	0.0377798	Zfp57_MACS_peak_313	54.52	chr3	8022560	8022740	1404281
chr3	10366907	10428856	ENSMUSG00000027536.6	Chmp4c	122.949	1.979	0.428672	4.61657	3.90128e-06	4.56909e-05	Zfp57_MACS_peak_313	54.52	chr3	8022560	8022740	2344168
chr3	12855836	12858633	ENSMUSG00000095661.1	Gm8935	16.8852	7.50436	1.67471	4.48098	7.43008e-06	8.1646e-05	Zfp57_MACS_peak_314	106.26	chr3	14234549	14234777	1375917
chr3	13471655	14182287	ENSMUSG00000039717.16	Ralyl	23.3465	-3.92556	0.938113	-4.18453	2.8576e-05	0.00027225	Zfp57_MACS_peak_314	106.26	chr3	14234549	14234777	52263
chr3	14641727	14663002	ENSMUSG00000027555.8	Car13	78.8768	2.02223	0.458729	4.40833	1.04172e-05	0.000110734	Zfp57_MACS_peak_314	106.26	chr3	14234549	14234777	406951
chr3	14886273	14900770	ENSMUSG00000027562.12	Car2	699.743	2.37639	0.293595	8.0941	5.7691e-16	2.77191e-14	Zfp57_MACS_peak_314	106.26	chr3	14234549	14234777	651497
chr3	17328694	17334425	ENSMUSG00000104411.1	Gm30340	20.2786	-6.37007	1.62455	-3.92114	8.81325e-05	0.000743555	Zfp57_MACS_peak_314	106.26	chr3	14234549	14234777	3093918
chr3	17789921	17808970	ENSMUSG00000100252.6	Mir124-2hg	568.892	-5.32371	0.353844	-15.0454	3.70228e-51	2.54122e-48	Zfp57_MACS_peak_314	106.26	chr3	14234549	14234777	3555145
chr3	19223108	19311322	ENSMUSG00000069094.12	Pde7a	1104.75	-0.784551	0.232532	-3.37394	0.000741007	0.00473137	Zfp57_MACS_peak_314	106.26	chr3	14234549	14234777	4988332
chr3	19934242	19935388	ENSMUSG00000104031.1	Gm17771	7.25024	6.28449	1.92365	3.26697	0.00108707	0.00655345	Zfp57_MACS_peak_314	106.26	chr3	14234549	14234777	5699466
chr3	19957054	20009145	ENSMUSG00000003617.16	Cp	298.126	-3.19257	0.424225	-7.52564	5.24643e-14	2.03699e-12	Zfp57_MACS_peak_314	106.26	chr3	14234549	14234777	5722278
chr3	23798102	25144261	ENSMUSG00000102758.3	Naaladl2	29.759	-2.72458	0.754294	-3.61209	0.000303736	0.00219372	Zfp57_MACS_peak_315	299.9	chr3	27919085	27919461	2774825
chr3	25426215	26332460	ENSMUSG00000063887.13	Nlgn1	37.2724	-3.43686	0.693912	-4.95288	7.31221e-07	9.95985e-06	Zfp57_MACS_peak_315	299.9	chr3	27919085	27919461	1586626
chr3	27097222	27153878	ENSMUSG00000027699.19	Ect2	1078.66	0.680628	0.227717	2.98892	0.00279969	0.0143947	Zfp57_MACS_peak_315	299.9	chr3	27919085	27919461	765208
chr3	28263214	28675858	ENSMUSG00000027692.16	Tnik	540.869	-2.18679	0.274523	-7.96579	1.64173e-15	7.44159e-14	Zfp57_MACS_peak_315	299.9	chr3	27919085	27919461	343754
chr3	29082023	29691209	ENSMUSG00000063600.14	Egfem1	59.6115	-9.38005	1.54223	-6.08215	1.18582e-09	2.61656e-08	Zfp57_MACS_peak_315	299.9	chr3	27919085	27919461	1162563
chr3	29174838	29176927	ENSMUSG00000103992.1	Gm38029	30.9305	-8.43129	1.63038	-5.17137	2.32379e-07	3.45672e-06	Zfp57_MACS_peak_315	299.9	chr3	27919085	27919461	1255378
chr3	29219887	29221248	ENSMUSG00000102579.1	Gm37965	12.7227	-7.14824	1.78522	-4.00411	6.22513e-05	0.000544812	Zfp57_MACS_peak_315	299.9	chr3	27919085	27919461	1300427
chr3	29951296	30548008	ENSMUSG00000027684.16	Mecom	140.014	-1.34154	0.398379	-3.36749	0.000758557	0.00482419	Zfp57_MACS_peak_316	237.49	chr3	31884764	31885066	1336757
chr3	30624267	30647869	ENSMUSG00000027702.7	Lrrc34	54.5964	2.48916	0.559702	4.4473	8.69573e-06	9.41539e-05	Zfp57_MACS_peak_316	237.49	chr3	31884764	31885066	1236896
chr3	30679058	30699843	ENSMUSG00000074653.10	Lrrc31	8.77438	6.55876	1.85379	3.53802	0.000403136	0.00279002	Zfp57_MACS_peak_316	237.49	chr3	31884764	31885066	1184922
chr3	31202858	31310378	ENSMUSG00000069072.9	Slc7a14	41.6899	-3.3765	0.673185	-5.0157	5.28395e-07	7.33694e-06	Zfp57_MACS_peak_316	237.49	chr3	31884764	31885066	574387
chr3	32949408	33143247	ENSMUSG00000027674.16	Pex5l	118.141	-4.53729	0.614802	-7.38008	1.58197e-13	5.88083e-12	Zfp57_MACS_peak_317	56.7	chr3	32804722	32804870	144539
chr3	34104270	34682619	ENSMUSG00000105265.4	Sox2ot	102.725	-2.07598	0.498893	-4.16117	3.16619e-05	0.00029756	Zfp57_MACS_peak_318	95.01	chr3	34841142	34841380	158524
chr3	36448923	36475894	ENSMUSG00000027712.13	Anxa5	835.008	1.31183	0.250173	5.24368	1.57407e-07	2.42989e-06	Zfp57_MACS_peak_319	92.7	chr3	37669217	37669494	1193324
chr3	37419896	37579096	ENSMUSG00000027722.14	Spata5	656.309	0.871524	0.250712	3.47619	0.000508585	0.00341872	Zfp57_MACS_peak_319	92.7	chr3	37669217	37669494	90122
chr3	37639947	37644598	ENSMUSG00000037211.12	Spry1	305.683	1.64697	0.309722	5.31757	1.05162e-07	1.67866e-06	Zfp57_MACS_peak_319	92.7	chr3	37669217	37669494	24620
chr3	37714740	37715164	ENSMUSG00000100755.1	Rps23-ps1	49.2506	1.56748	0.542148	2.89124	0.00383727	0.0188173	Zfp57_MACS_peak_319	92.7	chr3	37669217	37669494	45247
chr3	38886940	39011985	ENSMUSG00000046743.6	Fat4	2567.27	-2.25022	0.334488	-6.72737	1.72763e-11	4.91901e-10	Zfp57_MACS_peak_319	92.7	chr3	37669217	37669494	1217447
chr3	40744495	40796103	ENSMUSG00000025757.12	Hspa4l	722.266	-2.00412	0.290166	-6.90678	4.95772e-12	1.51966e-10	Zfp57_MACS_peak_319	92.7	chr3	37669217	37669494	3075002
chr3	40846820	40875388	ENSMUSG00000107741.2	Gm2011	13.5038	-2.80424	1.08491	-2.58477	0.00974445	0.0400596	Zfp57_MACS_peak_319	92.7	chr3	37669217	37669494	3177327
chr3	40846970	40938138	ENSMUSG00000037818.16	Abhd18	142.794	-1.78877	0.445031	-4.01943	5.83402e-05	0.000515039	Zfp57_MACS_peak_319	92.7	chr3	37669217	37669494	3177477
chr3	41477577	41482391	ENSMUSG00000105260.1	Gm40040	31.6191	3.31311	0.79185	4.18401	2.86408e-05	0.000272633	Zfp57_MACS_peak_319	92.7	chr3	37669217	37669494	3808084
chr3	41484024	41493192	ENSMUSG00000097639.2	Platr4	38.4384	4.36376	0.801698	5.44314	5.23488e-08	8.82537e-07	Zfp57_MACS_peak_319	92.7	chr3	37669217	37669494	3814531
chr3	41521247	41528474	ENSMUSG00000106223.1	2400006E01Rik	10.5822	4.24546	1.46397	2.89996	0.00373208	0.0183773	Zfp57_MACS_peak_319	92.7	chr3	37669217	37669494	3851754
chr3	41555731	41616864	ENSMUSG00000025764.14	Jade1	2794.24	1.50823	0.219642	6.86677	6.56715e-12	1.97828e-10	Zfp57_MACS_peak_319	92.7	chr3	37669217	37669494	3886238
chr3	41626720	41742514	ENSMUSG00000059834.12	Sclt1	205.288	-1.81123	0.363903	-4.97723	6.45008e-07	8.8736e-06	Zfp57_MACS_peak_319	92.7	chr3	37669217	37669494	3957227
chr3	41742611	41803320	ENSMUSG00000025766.14	D3Ertd751e	94.2761	-1.33998	0.410043	-3.26789	0.00108353	0.00653621	Zfp57_MACS_peak_319	92.7	chr3	37669217	37669494	4073118
chr3	45280437	45378260	ENSMUSG00000097040.6	2610316D01Rik	24.9312	-2.32142	0.819551	-2.83255	0.00461781	0.021838	Zfp57_MACS_peak_319	92.7	chr3	37669217	37669494	7610944
chr3	45378398	45435623	ENSMUSG00000049100.15	Pcdh10	366.003	-0.931891	0.27893	-3.34095	0.000834928	0.00524861	Zfp57_MACS_peak_319	92.7	chr3	37669217	37669494	7708905
chr3	51224447	51251644	ENSMUSG00000023087.15	Noct	370.572	1.42452	0.269612	5.2836	1.26669e-07	1.98406e-06	Zfp57_MACS_peak_320	69.72	chr3	53369385	53369586	2117742
chr3	53110396	53113411	ENSMUSG00000104968.1	Gm43803	9.25956	6.63644	1.8347	3.61718	0.000297829	0.00215666	Zfp57_MACS_peak_320	69.72	chr3	53369385	53369586	255975
chr3	53513938	53657355	ENSMUSG00000037016.11	Frem2	1460.67	-1.80458	0.324477	-5.5615	2.67461e-08	4.76839e-07	Zfp57_MACS_peak_320	69.72	chr3	53369385	53369586	144353
chr3	55182028	55209957	ENSMUSG00000027794.4	Sohlh2	80.1238	8.31215	1.46243	5.6838	1.31731e-08	2.48209e-07	Zfp57_MACS_peak_321	310.76	chr3	56009285	56009686	799329
chr3	55242364	55539068	ENSMUSG00000027797.15	Dclk1	550.301	-3.06458	0.268079	-11.4316	2.90663e-30	4.61674e-28	Zfp57_MACS_peak_321	310.76	chr3	56009285	56009686	470218
chr3	55330841	55332972	ENSMUSG00000105302.1	Gm19817	4.65317	-5.70118	2.14914	-2.65278	0.00798326	0.0341411	Zfp57_MACS_peak_321	310.76	chr3	56009285	56009686	676314
chr3	55625195	56183701	ENSMUSG00000027799.12	Nbea	1617.47	-2.217	0.273568	-8.10404	5.31656e-16	2.56731e-14	Zfp57_MACS_peak_321	310.76	chr3	56009285	56009686	0
chr3	55782510	55785001	ENSMUSG00000056947.5	Mab21l1	147.072	-10.6845	1.49897	-7.12787	1.01931e-12	3.42486e-11	Zfp57_MACS_peak_321	310.76	chr3	56009285	56009686	224285
chr3	56123156	56126159	ENSMUSG00000106211.1	Gm42842	41.4155	-3.49566	0.807546	-4.32874	1.49963e-05	0.000153687	Zfp57_MACS_peak_321	310.76	chr3	56009285	56009686	113471
chr3	56163954	56167569	ENSMUSG00000105293.1	Gm42843	29.5351	-3.3178	0.841682	-3.94187	8.08483e-05	0.000689974	Zfp57_MACS_peak_321	310.76	chr3	56009285	56009686	154269
chr3	57841895	57848079	ENSMUSG00000027805.16	Pfn2	590.081	-2.59379	0.276641	-9.37601	6.85181e-21	5.28855e-19	Zfp57_MACS_peak_322	935.51	chr3	58490449	58491003	642371
chr3	58525821	58557501	ENSMUSG00000027810.14	Eif2a	967.316	0.709737	0.226285	3.13647	0.00170992	0.00958385	Zfp57_MACS_peak_322	935.51	chr3	58490449	58491003	34819
chr3	58674938	58692400	ENSMUSG00000036432.8	Siah2	145.152	-0.897503	0.348554	-2.57493	0.010026	0.0410277	Zfp57_MACS_peak_322	935.51	chr3	58490449	58491003	183936
chr3	59002471	59006158	ENSMUSG00000105945.1	Gm43570	14.3644	-2.49239	1.00005	-2.49226	0.0126933	0.0497356	Zfp57_MACS_peak_322	935.51	chr3	58490449	58491003	511469
chr3	59005825	59318682	ENSMUSG00000056476.13	Med12l	450.594	-1.85322	0.299824	-6.18102	6.36904e-10	1.46419e-08	Zfp57_MACS_peak_322	935.51	chr3	58490449	58491003	514823
chr3	63241537	63386030	ENSMUSG00000027820.12	Mme	314.553	1.34557	0.300284	4.481	7.42954e-06	8.1646e-05	Zfp57_MACS_peak_323	110.79	chr3	64046186	64046445	660157
chr3	63696234	63899472	ENSMUSG00000036834.16	Plch1	903.939	-2.43646	0.244107	-9.9811	1.84404e-23	1.76321e-21	Zfp57_MACS_peak_323	110.79	chr3	64046186	64046445	146715
chr3	66971727	66981771	ENSMUSG00000027833.16	Shox2	60.9344	-4.20817	0.659632	-6.37957	1.77587e-10	4.46149e-09	Zfp57_MACS_peak_325	80.61	chr3	69718157	69718496	2736387
chr3	67582741	67604237	ENSMUSG00000027775.9	Mfsd1	1018.27	0.837681	0.265505	3.15505	0.00160469	0.00906809	Zfp57_MACS_peak_325	80.61	chr3	69718157	69718496	2113921
chr3	68892499	69004570	ENSMUSG00000027778.15	Ift80	332.169	-0.921317	0.287366	-3.20608	0.00134559	0.00784851	Zfp57_MACS_peak_325	80.61	chr3	69718157	69718496	713588
chr3	69316861	69560802	ENSMUSG00000027784.10	Ppm1l	734.565	-1.51839	0.243224	-6.24279	4.29837e-10	1.01862e-08	Zfp57_MACS_peak_325	80.61	chr3	69718157	69718496	157356
chr3	72888557	72967863	ENSMUSG00000027790.14	Sis	10.5026	-6.88857	1.8903	-3.64416	0.000268264	0.0019686	Zfp57_MACS_peak_325	80.61	chr3	69718157	69718496	3170062
chr3	75557547	75643495	ENSMUSG00000027834.15	Serpini1	166.656	-1.02448	0.369089	-2.7757	0.00550836	0.0251461	Zfp57_MACS_peak_325	80.61	chr3	69718157	69718496	5839052
chr3	75647446	75655731	ENSMUSG00000099370.1	Platr10	127.334	10.4182	1.49111	6.98691	2.81006e-12	8.95631e-11	Zfp57_MACS_peak_325	80.61	chr3	69718157	69718496	5928951
chr3	75875084	75956949	ENSMUSG00000034109.15	Golim4	460.21	-1.91254	0.280434	-6.81994	9.1081e-12	2.69306e-10	Zfp57_MACS_peak_325	80.61	chr3	69718157	69718496	6156589
chr3	76074270	76710019	ENSMUSG00000034098.14	Fstl5	118.001	-5.42703	0.58509	-9.27554	1.76718e-20	1.27204e-18	Zfp57_MACS_peak_325	80.61	chr3	69718157	69718496	6355775
chr3	79591342	79603650	ENSMUSG00000027804.13	Ppid	1249.94	0.681715	0.221768	3.07401	0.00211205	0.0113898	Zfp57_MACS_peak_326	86.88	chr3	88673440	88673613	9069791
chr3	79812564	79852773	ENSMUSG00000027956.11	Tmem144	186.613	2.20281	0.361018	6.10167	1.04968e-09	2.33222e-08	Zfp57_MACS_peak_326	86.88	chr3	88673440	88673613	8820668
chr3	79884533	79946280	ENSMUSG00000027955.16	Fam198b	213.359	1.41181	0.335738	4.20511	2.60951e-05	0.000252148	Zfp57_MACS_peak_326	86.88	chr3	88673440	88673613	8727161
chr3	80681450	80802835	ENSMUSG00000033981.14	Gria2	200.354	-4.5837	0.493719	-9.28403	1.63192e-20	1.1791e-18	Zfp57_MACS_peak_326	86.88	chr3	88673440	88673613	7870606
chr3	80843599	80913660	ENSMUSG00000028020.16	Glrb	74.1917	-1.59371	0.455906	-3.49569	0.000472835	0.0032143	Zfp57_MACS_peak_326	86.88	chr3	88673440	88673613	7759781
chr3	81932601	81956725	ENSMUSG00000028015.3	Ctso	47.0529	-1.72867	0.563755	-3.06634	0.00216694	0.0116396	Zfp57_MACS_peak_326	86.88	chr3	88673440	88673613	6716716
chr3	83127948	83357209	ENSMUSG00000102692.1	Dchs2	60.8359	-1.53142	0.591093	-2.59083	0.00957438	0.0395976	Zfp57_MACS_peak_326	86.88	chr3	88673440	88673613	5316232
chr3	83766321	83774316	ENSMUSG00000027996.13	Sfrp2	358.385	-1.55519	0.275783	-5.63919	1.70853e-08	3.16647e-07	Zfp57_MACS_peak_326	86.88	chr3	88673440	88673613	4899125
chr3	83897655	84040175	ENSMUSG00000033767.14	Tmem131l	874.667	-1.31691	0.246354	-5.34558	9.01267e-08	1.45658e-06	Zfp57_MACS_peak_326	86.88	chr3	88673440	88673613	4633266
chr3	84160439	84306877	ENSMUSG00000027993.16	Trim2	918.434	-2.50613	0.236324	-10.6046	2.83562e-26	3.15016e-24	Zfp57_MACS_peak_326	86.88	chr3	88673440	88673613	4366564
chr3	86137940	86142702	ENSMUSG00000028081.6	Rps3a1	4439.21	1.93974	0.2051	9.4575	3.15381e-21	2.474e-19	Zfp57_MACS_peak_326	86.88	chr3	88673440	88673613	2530739
chr3	86224680	86782692	ENSMUSG00000028080.16	Lrba	1049.66	-0.75632	0.264537	-2.85903	0.00424938	0.0204428	Zfp57_MACS_peak_326	86.88	chr3	88673440	88673613	1890749
chr3	86545581	86548629	ENSMUSG00000057777.4	Mab21l2	198.363	-5.64336	0.482202	-11.7033	1.22574e-31	2.22241e-29	Zfp57_MACS_peak_326	86.88	chr3	88673440	88673613	2124812
chr3	86786151	86920852	ENSMUSG00000028078.14	Dclk2	544.507	-1.16688	0.298494	-3.90921	9.25999e-05	0.000777152	Zfp57_MACS_peak_326	86.88	chr3	88673440	88673613	1752589
chr3	87778244	87795162	ENSMUSG00000028072.6	Ntrk1	25.6391	-4.05535	0.94462	-4.29311	1.76191e-05	0.000177268	Zfp57_MACS_peak_326	86.88	chr3	88673440	88673613	878279
chr3	87906321	87916132	ENSMUSG00000004897.16	Hdgf	3159.19	0.91784	0.239153	3.83787	0.000124106	0.00100811	Zfp57_MACS_peak_326	86.88	chr3	88673440	88673613	757309
chr3	87948666	87953376	ENSMUSG00000004885.5	Crabp2	762.832	-2.74121	0.25857	-10.6014	2.93461e-26	3.24139e-24	Zfp57_MACS_peak_326	86.88	chr3	88673440	88673613	720065
chr3	87971078	87980451	ENSMUSG00000004891.16	Nes	2572.41	-0.914787	0.208684	-4.3836	1.16736e-05	0.0001228	Zfp57_MACS_peak_326	86.88	chr3	88673440	88673613	692990
chr3	88043108	88055993	ENSMUSG00000028069.16	Gpatch4	194.907	1.07036	0.343967	3.11182	0.00185937	0.0102776	Zfp57_MACS_peak_326	86.88	chr3	88673440	88673613	617448
chr3	88206813	88229959	ENSMUSG00000097156.7	Gm3764	12.985	-4.05408	1.2805	-3.16602	0.00154539	0.00879243	Zfp57_MACS_peak_326	86.88	chr3	88673440	88673613	443482
chr3	88297116	88321767	ENSMUSG00000001416.13	Cct3	3389.34	0.698094	0.244953	2.84991	0.00437319	0.020903	Zfp57_MACS_peak_326	86.88	chr3	88673440	88673613	351674
chr3	88325023	88331313	ENSMUSG00000001418.13	Glmp	587.729	0.909109	0.292801	3.10487	0.00190362	0.010468	Zfp57_MACS_peak_326	86.88	chr3	88673440	88673613	342128
chr3	88328655	88336148	ENSMUSG00000001420.13	Tmem79	46.1291	1.46991	0.567298	2.59108	0.00956759	0.039578	Zfp57_MACS_peak_326	86.88	chr3	88673440	88673613	337293
chr3	88336260	88362338	ENSMUSG00000001415.10	Smg5	1698.29	0.974421	0.230272	4.23162	2.32018e-05	0.000226584	Zfp57_MACS_peak_326	86.88	chr3	88673440	88673613	311103
chr3	88480147	88509956	ENSMUSG00000028063.15	Lmna	512.976	0.942267	0.258169	3.64981	0.000262435	0.00193099	Zfp57_MACS_peak_326	86.88	chr3	88673440	88673613	163485
chr3	88532395	88541396	ENSMUSG00000074480.4	Mex3a	1515.45	-1.02314	0.220712	-4.63564	3.55836e-06	4.2085e-05	Zfp57_MACS_peak_326	86.88	chr3	88673440	88673613	132045
chr3	88553758	88569725	ENSMUSG00000008604.11	Ubqln4	1151.64	0.787629	0.23706	3.32249	0.000892182	0.00555633	Zfp57_MACS_peak_326	86.88	chr3	88673440	88673613	103716
chr3	88575876	88588419	ENSMUSG00000041355.13	Ssr2	1435.82	0.69901	0.243596	2.86955	0.00411056	0.0198895	Zfp57_MACS_peak_326	86.88	chr3	88673440	88673613	85022
chr3	88744700	88775164	ENSMUSG00000068923.14	Syt11	567.82	-3.07483	0.265463	-11.5829	5.03118e-31	8.55701e-29	Zfp57_MACS_peak_326	86.88	chr3	88673440	88673613	71088
chr3	88782943	88832547	ENSMUSG00000098912.7	1500004A13Rik	131.865	-3.4196	0.471579	-7.25139	4.12528e-13	1.44943e-11	Zfp57_MACS_peak_326	86.88	chr3	88673440	88673613	109331
chr3	88905107	88913999	ENSMUSG00000068922.14	Msto1	454.329	1.37867	0.264453	5.2133	1.85506e-07	2.81393e-06	Zfp57_MACS_peak_326	86.88	chr3	88673440	88673613	231495
chr3	88950622	89079375	ENSMUSG00000028053.13	Ash1l	1592	-0.77373	0.254976	-3.03453	0.00240915	0.0126992	Zfp57_MACS_peak_326	86.88	chr3	88673440	88673613	277010
chr3	89083981	89093311	ENSMUSG00000041263.14	Rusc1	97.8563	-1.20078	0.423561	-2.83496	0.0045831	0.0217273	Zfp57_MACS_peak_326	86.88	chr3	88673440	88673613	410369
chr3	89146074	89160196	ENSMUSG00000028051.10	Hcn3	39.742	-1.73362	0.596926	-2.90425	0.0036814	0.0182057	Zfp57_MACS_peak_326	86.88	chr3	88673440	88673613	472462
chr3	89209081	89227088	ENSMUSG00000064068.14	Mtx1	396.078	0.681236	0.270291	2.52038	0.0117228	0.0467621	Zfp57_MACS_peak_326	86.88	chr3	88673440	88673613	535469
chr3	89234177	89246309	ENSMUSG00000042766.17	Trim46	52.9797	-1.91253	0.53158	-3.59782	0.000320898	0.00230039	Zfp57_MACS_peak_326	86.88	chr3	88673440	88673613	560565
chr3	89418443	89430027	ENSMUSG00000042626.13	Shc1	857.651	0.876566	0.238388	3.67705	0.000235946	0.00176035	Zfp57_MACS_peak_327	130.97	chr3	90127884	90128193	697858
chr3	89454541	89469013	ENSMUSG00000027952.16	Pmvk	560.765	0.852338	0.247917	3.438	0.000586036	0.00386117	Zfp57_MACS_peak_327	130.97	chr3	90127884	90128193	658872
chr3	89520164	89675132	ENSMUSG00000000794.9	Kcnn3	71.8253	-2.94442	0.538114	-5.47175	4.45625e-08	7.63068e-07	Zfp57_MACS_peak_327	130.97	chr3	90127884	90128193	452753
chr3	89746195	89764632	ENSMUSG00000027950.7	Chrnb2	137.794	-4.22265	0.443082	-9.53017	1.57027e-21	1.29523e-19	Zfp57_MACS_peak_327	130.97	chr3	90127884	90128193	363253
chr3	90072649	90100902	ENSMUSG00000027940.18	Tpm3	2570.63	0.829759	0.253857	3.26861	0.00108079	0.00652993	Zfp57_MACS_peak_327	130.97	chr3	90127884	90128193	26983
chr3	90385239	90389938	ENSMUSG00000027932.14	Slc27a3	240.647	0.79856	0.298695	2.67349	0.00750654	0.0324709	Zfp57_MACS_peak_327	130.97	chr3	90127884	90128193	257047
chr3	90450591	90465866	ENSMUSG00000027931.12	Npr1	103.19	1.21607	0.403257	3.01562	0.00256452	0.0133825	Zfp57_MACS_peak_327	130.97	chr3	90127884	90128193	322399
chr3	90511034	90514392	ENSMUSG00000044080.9	S100a1	121.336	1.80448	0.416217	4.33543	1.45478e-05	0.000149515	Zfp57_MACS_peak_327	130.97	chr3	90127884	90128193	382842
chr3	90612882	90624181	ENSMUSG00000001025.8	S100a6	86.6417	2.93648	0.537876	5.4594	4.77741e-08	8.09674e-07	Zfp57_MACS_peak_327	130.97	chr3	90127884	90128193	484690
chr3	93306468	93465359	ENSMUSG00000102476.1	Gm37245	29.8701	3.82934	0.822585	4.65525	3.23592e-06	3.8628e-05	Zfp57_MACS_peak_327	130.97	chr3	90127884	90128193	3178276
chr3	93520488	93526287	ENSMUSG00000027907.4	S100a11	133.879	2.06171	0.468003	4.40533	1.05622e-05	0.00011209	Zfp57_MACS_peak_327	130.97	chr3	90127884	90128193	3392296
chr3	93555080	93564643	ENSMUSG00000041959.14	S100a10	470.615	2.81968	0.384854	7.32662	2.36025e-13	8.49468e-12	Zfp57_MACS_peak_327	130.97	chr3	90127884	90128193	3426888
chr3	94413273	94434668	ENSMUSG00000041912.12	Tdrkh	107.492	-2.70399	0.415486	-6.50802	7.61497e-11	2.0131e-09	Zfp57_MACS_peak_327	130.97	chr3	90127884	90128193	4285081
chr3	94413401	94418286	ENSMUSG00000106032.1	Gm42463	9.53938	-4.21498	1.50215	-2.80596	0.0050167	0.0234019	Zfp57_MACS_peak_327	130.97	chr3	90127884	90128193	4285209
chr3	94478295	94492198	ENSMUSG00000028137.9	Celf3	168.008	-5.3155	0.486735	-10.9207	9.17619e-28	1.16024e-25	Zfp57_MACS_peak_327	130.97	chr3	90127884	90128193	4350103
chr3	94612757	94658872	ENSMUSG00000005968.14	Tuft1	403.733	1.66727	0.289755	5.75405	8.71288e-09	1.68974e-07	Zfp57_MACS_peak_328	72.87	chr3	98995614	98995815	4336743
chr3	94760069	94786492	ENSMUSG00000068876.14	Cgn	341.929	1.34013	0.276172	4.8525	1.21915e-06	1.59176e-05	Zfp57_MACS_peak_328	72.87	chr3	98995614	98995815	4209123
chr3	95160457	95174024	ENSMUSG00000038777.19	Sema6c	224.94	-2.37971	0.321901	-7.39268	1.43893e-13	5.40134e-12	Zfp57_MACS_peak_328	72.87	chr3	98995614	98995815	3821591
chr3	95219135	95232171	ENSMUSG00000053192.9	Mllt11	322.072	-1.92621	0.339649	-5.67118	1.41819e-08	2.65396e-07	Zfp57_MACS_peak_328	72.87	chr3	98995614	98995815	3763444
chr3	95559677	95587671	ENSMUSG00000028109.14	Hormad1	7.05567	6.24445	1.93576	3.22585	0.00125601	0.00742746	Zfp57_MACS_peak_328	72.87	chr3	98995614	98995815	3407944
chr3	95658788	95663176	ENSMUSG00000038612.16	Mcl1	2534.42	0.823477	0.217765	3.78149	0.000155893	0.0012296	Zfp57_MACS_peak_328	72.87	chr3	98995614	98995815	3332439
chr3	95739976	95760206	ENSMUSG00000028107.14	Tars2	399.353	1.0431	0.276069	3.77842	0.000157826	0.0012406	Zfp57_MACS_peak_328	72.87	chr3	98995614	98995815	3235409
chr3	95929246	95947390	ENSMUSG00000015749.12	Anp32e	1115.22	-0.784672	0.273695	-2.86696	0.00414432	0.0200225	Zfp57_MACS_peak_328	72.87	chr3	98995614	98995815	3048225
chr3	95988429	95996001	ENSMUSG00000015745.9	Plekho1	303.383	-0.825094	0.297987	-2.7689	0.00562463	0.0255797	Zfp57_MACS_peak_328	72.87	chr3	98995614	98995815	2999614
chr3	96104527	96161129	ENSMUSG00000038495.14	Otud7b	744.867	0.687689	0.234851	2.9282	0.00340935	0.017037	Zfp57_MACS_peak_328	72.87	chr3	98995614	98995815	2834486
chr3	96181151	96195521	ENSMUSG00000038486.9	Sv2a	103.089	-1.43131	0.398968	-3.58752	0.000333837	0.00238071	Zfp57_MACS_peak_328	72.87	chr3	98995614	98995815	2800094
chr3	96220361	96220880	ENSMUSG00000068855.3	Hist2h2ac	691.262	1.12317	0.365269	3.07492	0.00210558	0.011364	Zfp57_MACS_peak_328	72.87	chr3	98995614	98995815	2774735
chr3	96245554	96248509	ENSMUSG00000070392.5	Gm20634	6.2936	6.08016	1.98461	3.06366	0.00218649	0.0117282	Zfp57_MACS_peak_328	72.87	chr3	98995614	98995815	2747106
chr3	96414437	96414859	ENSMUSG00000064796.1	Terc	145.402	2.2249	0.430652	5.16635	2.38708e-07	3.53718e-06	Zfp57_MACS_peak_328	72.87	chr3	98995614	98995815	2580756
chr3	96577872	96594181	ENSMUSG00000028104.14	Polr3gl	95.1594	-1.40278	0.420286	-3.33769	0.000844774	0.00529886	Zfp57_MACS_peak_328	72.87	chr3	98995614	98995815	2401434
chr3	96601149	96626171	ENSMUSG00000049288.4	Lix1l	312.879	-1.6825	0.282618	-5.95328	2.62814e-09	5.5082e-08	Zfp57_MACS_peak_328	72.87	chr3	98995614	98995815	2369444
chr3	96670131	96691032	ENSMUSG00000038354.13	Ankrd35	90.0834	4.06966	0.553658	7.3505	1.97468e-13	7.27037e-12	Zfp57_MACS_peak_328	72.87	chr3	98995614	98995815	2304583
chr3	96829284	96870926	ENSMUSG00000038298.14	Pdzk1	51.0826	2.83685	0.588191	4.82301	1.41406e-06	1.82344e-05	Zfp57_MACS_peak_328	72.87	chr3	98995614	98995815	2124689
chr3	97203662	97297917	ENSMUSG00000038256.15	Bcl9	396.385	-1.11245	0.266235	-4.17847	2.9348e-05	0.0002784	Zfp57_MACS_peak_328	72.87	chr3	98995614	98995815	1697698
chr3	97689824	97888707	ENSMUSG00000038170.15	Pde4dip	887.343	-0.652659	0.242229	-2.69438	0.00705192	0.0307955	Zfp57_MACS_peak_328	72.87	chr3	98995614	98995815	1106908
chr3	98280435	98310738	ENSMUSG00000027875.12	Hmgcs2	38.6041	-2.34385	0.657504	-3.56476	0.000364185	0.0025629	Zfp57_MACS_peak_328	72.87	chr3	98995614	98995815	684877
chr3	98382461	98753812	ENSMUSG00000050064.14	Zfp697	209.095	-1.37333	0.354648	-3.87236	0.000107785	0.000888303	Zfp57_MACS_peak_328	72.87	chr3	98995614	98995815	241803
chr3	100138180	100162407	ENSMUSG00000033285.15	Wdr3	817.516	0.686212	0.233631	2.93716	0.00331229	0.0166211	Zfp57_MACS_peak_328	72.87	chr3	98995614	98995815	1142366
chr3	100938860	100969663	ENSMUSG00000033222.16	Ttf2	504.525	0.741897	0.259347	2.86064	0.00422793	0.02036	Zfp57_MACS_peak_329	281.95	chr3	101414904	101415371	445242
chr3	101855776	101924453	ENSMUSG00000033147.16	Slc22a15	105.322	-1.61101	0.413095	-3.89985	9.62524e-05	0.000804294	Zfp57_MACS_peak_329	281.95	chr3	101414904	101415371	440406
chr3	102010076	102015492	ENSMUSG00000048540.8	Nhlh2	540.194	-6.64996	0.397948	-16.7106	1.09663e-62	1.31726e-59	Zfp57_MACS_peak_329	281.95	chr3	101414904	101415371	594706
chr3	102086415	102146514	ENSMUSG00000027861.13	Casq2	37.3095	2.4362	0.663969	3.66916	0.000243352	0.00181068	Zfp57_MACS_peak_329	281.95	chr3	101414904	101415371	671045
chr3	102153583	102204693	ENSMUSG00000027860.15	Vangl1	959.012	1.18591	0.312737	3.79203	0.00014942	0.00118518	Zfp57_MACS_peak_329	281.95	chr3	101414904	101415371	738213
chr3	102818499	102936100	ENSMUSG00000027855.13	Sycp1	10.1441	5.26771	1.75888	2.99492	0.0027452	0.0141676	Zfp57_MACS_peak_330	155.98	chr3	103817518	103817806	881419
chr3	102995708	103008459	ENSMUSG00000027854.12	Sike1	547.637	-0.627365	0.24802	-2.52949	0.0114228	0.0457269	Zfp57_MACS_peak_330	155.98	chr3	103817518	103817806	809060
chr3	103102604	103169769	ENSMUSG00000007379.15	Dennd2c	530.26	1.84235	0.29822	6.17782	6.4991e-10	1.49053e-08	Zfp57_MACS_peak_330	155.98	chr3	103817518	103817806	647750
chr3	103171655	103179166	ENSMUSG00000005687.14	Bcas2	901.375	0.820074	0.235658	3.47993	0.000501548	0.00338101	Zfp57_MACS_peak_330	155.98	chr3	103817518	103817806	638353
chr3	103722222	103738001	ENSMUSG00000027848.12	Olfml3	118.624	-1.03043	0.375165	-2.74662	0.00602137	0.0270575	Zfp57_MACS_peak_330	155.98	chr3	103817518	103817806	79518
chr3	103914120	103966636	ENSMUSG00000044098.14	Rsbn1	785.948	-1.21574	0.257278	-4.72539	2.29673e-06	2.84963e-05	Zfp57_MACS_peak_330	155.98	chr3	103817518	103817806	96315
chr3	103968110	104024598	ENSMUSG00000058388.14	Phtf1	503.846	-0.679354	0.253197	-2.6831	0.00729427	0.0317097	Zfp57_MACS_peak_330	155.98	chr3	103817518	103817806	150305
chr3	104396418	104511918	ENSMUSG00000032913.13	Lrig2	763.148	-0.77453	0.256387	-3.02094	0.00251994	0.0131835	Zfp57_MACS_peak_330	155.98	chr3	103817518	103817806	578613
chr3	104638668	104658462	ENSMUSG00000032902.1	Slc16a1	3470.51	2.03471	0.222358	9.15062	5.6606e-20	3.91335e-18	Zfp57_MACS_peak_330	155.98	chr3	103817518	103817806	820863
chr3	104642994	104645857	ENSMUSG00000105199.1	Gm43581	59.1571	2.28597	0.535798	4.26648	1.98583e-05	0.000196629	Zfp57_MACS_peak_330	155.98	chr3	103817518	103817806	825189
chr3	104781056	104786018	ENSMUSG00000002228.7	Ppm1j	50.4724	5.0533	0.788799	6.40632	1.49075e-10	3.78978e-09	Zfp57_MACS_peak_330	155.98	chr3	103817518	103817806	963251
chr3	104794836	104818563	ENSMUSG00000002227.15	Mov10	695.482	1.68403	0.240997	6.98776	2.79314e-12	8.91717e-11	Zfp57_MACS_peak_330	155.98	chr3	103817518	103817806	977031
chr3	105452330	105674002	ENSMUSG00000040896.16	Kcnd3	292.477	-5.29215	0.392102	-13.4969	1.63173e-41	6.03081e-39	Zfp57_MACS_peak_330	155.98	chr3	103817518	103817806	1634525
chr3	105502907	105504846	ENSMUSG00000105753.1	Gm43847	6.18275	-6.11164	1.99897	-3.0574	0.00223265	0.0119325	Zfp57_MACS_peak_330	155.98	chr3	103817518	103817806	1685102
chr3	105678270	105687574	ENSMUSG00000027905.15	Ddx20	508.902	0.727628	0.267382	2.72131	0.0065024	0.0287948	Zfp57_MACS_peak_330	155.98	chr3	103817518	103817806	1860465
chr3	106034664	106035092	ENSMUSG00000092072.3	Gm4540	62.48	1.39553	0.495518	2.81631	0.00485786	0.022766	Zfp57_MACS_peak_330	155.98	chr3	103817518	103817806	2216859
chr3	107039504	107054347	ENSMUSG00000056145.5	AI504432	26.5847	-2.88804	0.777978	-3.71224	0.000205433	0.00156241	Zfp57_MACS_peak_330	155.98	chr3	103817518	103817806	3221699
chr3	107101146	107115005	ENSMUSG00000040724.5	Kcna2	26.4982	-5.75494	1.23056	-4.67668	2.91553e-06	3.52857e-05	Zfp57_MACS_peak_330	155.98	chr3	103817518	103817806	3283341
chr3	107612532	107631694	ENSMUSG00000014601.13	Strip1	713.457	-0.862331	0.238	-3.62325	0.000290929	0.00211494	Zfp57_MACS_peak_330	155.98	chr3	103817518	103817806	3794727
chr3	107663118	107696560	ENSMUSG00000027893.14	Ahcyl1	1071.9	-1.11788	0.233074	-4.79627	1.61651e-06	2.06293e-05	Zfp57_MACS_peak_330	155.98	chr3	103817518	103817806	3845313
chr3	107741048	107760469	ENSMUSG00000014599.10	Csf1	262.272	0.858614	0.310223	2.76773	0.00564475	0.025653	Zfp57_MACS_peak_330	155.98	chr3	103817518	103817806	3923243
chr3	107926334	107931817	ENSMUSG00000004035.12	Gstm7	52.626	-1.85689	0.540482	-3.43561	0.000591218	0.003882	Zfp57_MACS_peak_330	155.98	chr3	103817518	103817806	4108529
chr3	108012255	108017973	ENSMUSG00000058135.12	Gstm1	261.335	0.756668	0.303105	2.49639	0.0125465	0.0492305	Zfp57_MACS_peak_330	155.98	chr3	103817518	103817806	4194450
chr3	108148321	108154882	ENSMUSG00000046793.8	Gpr61	4.87589	-5.76951	2.11978	-2.72174	0.00649386	0.0287637	Zfp57_MACS_peak_330	155.98	chr3	103817518	103817806	4330516
chr3	108186335	108192286	ENSMUSG00000050947.9	Amigo1	98.5206	-1.51328	0.426723	-3.54629	0.000390689	0.0027225	Zfp57_MACS_peak_330	155.98	chr3	103817518	103817806	4368530
chr3	108284082	108361511	ENSMUSG00000068747.14	Sort1	1451.12	-1.1929	0.21714	-5.4937	3.93609e-08	6.81511e-07	Zfp57_MACS_peak_330	155.98	chr3	103817518	103817806	4466277
chr3	108383839	108388231	ENSMUSG00000068744.12	Psrc1	878.276	0.683231	0.233091	2.93118	0.00337676	0.0168961	Zfp57_MACS_peak_330	155.98	chr3	103817518	103817806	4566034
chr3	108390851	108415552	ENSMUSG00000068740.13	Celsr2	1539.45	-3.95937	0.28671	-13.8097	2.22869e-43	9.7348e-41	Zfp57_MACS_peak_330	155.98	chr3	103817518	103817806	4573046
chr3	108591279	108645719	ENSMUSG00000040389.15	Wdr47	290.953	-1.13325	0.309122	-3.66602	0.000246353	0.00183088	Zfp57_MACS_peak_330	155.98	chr3	103817518	103817806	4773474
chr3	108678638	108722309	ENSMUSG00000027883.15	Gpsm2	529	-0.960586	0.265241	-3.62156	0.000292837	0.00212539	Zfp57_MACS_peak_330	155.98	chr3	103817518	103817806	4860833
chr3	109340653	109685698	ENSMUSG00000033721.16	Vav3	161.832	-1.97343	0.354918	-5.56023	2.69412e-08	4.79428e-07	Zfp57_MACS_peak_330	155.98	chr3	103817518	103817806	5522848
chr3	109780040	110144011	ENSMUSG00000059857.15	Ntng1	88.7725	-2.40887	0.476945	-5.05062	4.40382e-07	6.23707e-06	Zfp57_MACS_peak_330	155.98	chr3	103817518	103817806	5962235
chr3	114030540	114220718	ENSMUSG00000027966.20	Col11a1	583.532	-0.961466	0.283258	-3.39431	0.000688019	0.00444472	Zfp57_MACS_peak_330	155.98	chr3	103817518	103817806	10212735
chr3	114904078	115125722	ENSMUSG00000027965.15	Olfm3	5.89561	-6.04363	2.01998	-2.99193	0.00277221	0.0142731	Zfp57_MACS_peak_330	155.98	chr3	103817518	103817806	11086273
chr3	116272553	116424032	ENSMUSG00000033502.14	Cdc14a	284.692	-0.782178	0.295389	-2.64796	0.00809786	0.034562	Zfp57_MACS_peak_330	155.98	chr3	103817518	103817806	12454748
chr3	116739999	116808166	ENSMUSG00000033400.14	Agl	471.226	-0.85344	0.262803	-3.24745	0.00116443	0.0069544	Zfp57_MACS_peak_330	155.98	chr3	103817518	103817806	12922194
chr3	116859464	116908177	ENSMUSG00000033386.10	Frrs1	314.094	2.29235	0.311908	7.34945	1.99019e-13	7.31348e-12	Zfp57_MACS_peak_330	155.98	chr3	103817518	103817806	13041659
chr3	116918258	116968987	ENSMUSG00000033377.14	Palmd	30.4863	-4.58445	0.945905	-4.84662	1.25581e-06	1.63297e-05	Zfp57_MACS_peak_330	155.98	chr3	103817518	103817806	13100453
chr3	116940358	116944330	ENSMUSG00000106073.1	Gm42892	4.62375	-5.68663	2.1967	-2.58872	0.00963342	0.0397733	Zfp57_MACS_peak_330	155.98	chr3	103817518	103817806	13122553
chr3	117319139	117360876	ENSMUSG00000044667.12	Plppr4	13.3119	-3.30084	1.13831	-2.89977	0.0037344	0.0183794	Zfp57_MACS_peak_330	155.98	chr3	103817518	103817806	13501334
chr3	118430324	118530022	ENSMUSG00000097311.7	Gm26871	57.8855	-5.03136	0.841166	-5.98141	2.21208e-09	4.7133e-08	Zfp57_MACS_peak_330	155.98	chr3	103817518	103817806	14612519
chr3	118526151	118528270	ENSMUSG00000104033.1	Gm37773	9.59907	-6.74062	1.88784	-3.57054	0.000356247	0.00251255	Zfp57_MACS_peak_330	155.98	chr3	103817518	103817806	14708346
chr3	118530883	118535013	ENSMUSG00000104362.1	Gm37928	16.7721	-7.54733	1.72127	-4.38475	1.16118e-05	0.000122351	Zfp57_MACS_peak_330	155.98	chr3	103817518	103817806	14713078
chr3	119718742	119784466	ENSMUSG00000028134.11	Ptbp2	2225.45	-1.75206	0.258075	-6.78896	1.12946e-11	3.29896e-10	Zfp57_MACS_peak_330	155.98	chr3	103817518	103817806	15900937
chr3	122245557	122270732	ENSMUSG00000028124.15	Gclm	308.556	1.04814	0.334576	3.13274	0.00173183	0.00968687	Zfp57_MACS_peak_330	155.98	chr3	103817518	103817806	18427752
chr3	122274388	122285271	ENSMUSG00000039756.12	Dnttip2	1214.6	0.864596	0.225995	3.82573	0.000130386	0.00105245	Zfp57_MACS_peak_330	155.98	chr3	103817518	103817806	18456583
chr3	122538719	122619715	ENSMUSG00000039735.15	Fnbp1l	1533.32	-0.618472	0.228002	-2.71258	0.00667624	0.029458	Zfp57_MACS_peak_330	155.98	chr3	103817518	103817806	18720914
chr3	122895072	122899506	ENSMUSG00000023057.5	Fabp2	4.7969	5.68944	2.14113	2.65721	0.00787898	0.0337779	Zfp57_MACS_peak_330	155.98	chr3	103817518	103817806	19077267
chr3	123267455	123365641	ENSMUSG00000039234.11	Sec24d	506.225	0.724279	0.280942	2.57804	0.00993637	0.0407353	Zfp57_MACS_peak_330	155.98	chr3	103817518	103817806	19449650
chr3	123446913	123506597	ENSMUSG00000027978.9	Prss12	153.066	0.946216	0.353263	2.67851	0.00739513	0.0320611	Zfp57_MACS_peak_330	155.98	chr3	103817518	103817806	19629108
chr3	123507552	123508404	ENSMUSG00000104960.1	Snhg8	323.512	0.824145	0.291171	2.83045	0.00464826	0.0219604	Zfp57_MACS_peak_330	155.98	chr3	103817518	103817806	19689747
chr3	123526166	123690853	ENSMUSG00000027977.15	Ndst3	147.599	-5.21049	0.545345	-9.55448	1.24204e-21	1.02891e-19	Zfp57_MACS_peak_330	155.98	chr3	103817518	103817806	19708361
chr3	124385667	124385997	ENSMUSG00000096544.2	Gm4617	342.997	1.40531	0.297437	4.72474	2.30409e-06	2.85692e-05	Zfp57_MACS_peak_330	155.98	chr3	103817518	103817806	20567862
chr3	125404076	125728899	ENSMUSG00000027971.16	Ndst4	26.9218	-4.40765	0.925736	-4.76124	1.92405e-06	2.41688e-05	Zfp57_MACS_peak_330	155.98	chr3	103817518	103817806	21586271
chr3	126921612	127499350	ENSMUSG00000032826.17	Ank2	1365.69	-2.50642	0.328214	-7.63656	2.23095e-14	9.04571e-13	Zfp57_MACS_peak_330	155.98	chr3	103817518	103817806	23103807
chr3	126974256	126975867	ENSMUSG00000105939.1	Gm43322	4.40103	-5.61443	2.24389	-2.5021	0.012346	0.0486125	Zfp57_MACS_peak_330	155.98	chr3	103817518	103817806	23156451
chr3	127180276	127183973	ENSMUSG00000105202.1	C230031I18Rik	23.4833	-6.5785	1.66545	-3.94998	7.81576e-05	0.000667605	Zfp57_MACS_peak_330	155.98	chr3	103817518	103817806	23362471
chr3	127633135	127635631	ENSMUSG00000027967.8	Neurog2	73.1405	-5.19927	0.672209	-7.73461	1.03724e-14	4.34306e-13	Zfp57_MACS_peak_330	155.98	chr3	103817518	103817806	23815330
chr3	129199878	129219591	ENSMUSG00000028023.16	Pitx2	249.948	1.25639	0.322701	3.89335	9.88673e-05	0.00082471	Zfp57_MACS_peak_330	155.98	chr3	103817518	103817806	25382073
chr3	129269175	129332720	ENSMUSG00000028024.14	Enpep	471.815	-1.07736	0.293233	-3.67408	0.000238709	0.00177819	Zfp57_MACS_peak_330	155.98	chr3	103817518	103817806	25451370
chr3	129824912	129831396	ENSMUSG00000028010.16	Gar1	118.026	1.05009	0.395706	2.65372	0.0079611	0.0340675	Zfp57_MACS_peak_330	155.98	chr3	103817518	103817806	26007107
chr3	130726831	130730398	ENSMUSG00000062006.12	Rpl34	2405.42	0.703951	0.21255	3.31192	0.000926567	0.00573702	Zfp57_MACS_peak_330	155.98	chr3	103817518	103817806	26909026
chr3	131564768	131643671	ENSMUSG00000028032.13	Papss1	475.576	-0.72864	0.262184	-2.77912	0.00545065	0.0249419	Zfp57_MACS_peak_330	155.98	chr3	103817518	103817806	27746963
chr3	132684144	132841688	ENSMUSG00000028030.12	Tbck	393.297	-0.716629	0.264166	-2.7128	0.00667177	0.0294499	Zfp57_MACS_peak_330	155.98	chr3	103817518	103817806	28866339
chr3	132881745	132950291	ENSMUSG00000040998.18	Npnt	148.533	-1.7736	0.404804	-4.38137	1.17935e-05	0.000123882	Zfp57_MACS_peak_330	155.98	chr3	103817518	103817806	29063940
chr3	134236484	134262161	ENSMUSG00000044365.15	Cxxc4	204.117	-2.46649	0.396781	-6.21625	5.09185e-10	1.19342e-08	Zfp57_MACS_peak_330	155.98	chr3	103817518	103817806	30418679
chr3	135428163	135435888	ENSMUSG00000105449.1	Gm43379	54.6868	-1.55055	0.615863	-2.51769	0.0118128	0.0470336	Zfp57_MACS_peak_330	155.98	chr3	103817518	103817806	31610358
chr3	135485611	135571404	ENSMUSG00000028164.15	Manba	311.125	1.53191	0.284605	5.38257	7.34278e-08	1.20308e-06	Zfp57_MACS_peak_330	155.98	chr3	103817518	103817806	31667806
chr3	135825279	135888572	ENSMUSG00000053897.15	Slc39a8	493.375	1.68285	0.265826	6.33062	2.44174e-10	6.01637e-09	Zfp57_MACS_peak_330	155.98	chr3	103817518	103817806	32007474
chr3	137621612	137628333	ENSMUSG00000046818.7	Ddit4l	94.4649	2.16035	0.42793	5.04837	4.45599e-07	6.30167e-06	Zfp57_MACS_peak_330	155.98	chr3	103817518	103817806	33803807
chr3	137864487	137866922	ENSMUSG00000037894.13	H2afz	3657.38	1.10492	0.258033	4.2821	1.8514e-05	0.00018513	Zfp57_MACS_peak_330	155.98	chr3	103817518	103817806	34046682
chr3	137918506	137928900	ENSMUSG00000091512.5	Lamtor3	391.494	0.924543	0.266676	3.46691	0.000526483	0.00351825	Zfp57_MACS_peak_330	155.98	chr3	103817518	103817806	34100701
chr3	137931007	137981545	ENSMUSG00000028159.14	Dapp1	42.6869	2.09096	0.596638	3.50458	0.000457331	0.00311793	Zfp57_MACS_peak_330	155.98	chr3	103817518	103817806	34113202
chr3	138089854	138144968	ENSMUSG00000028158.14	Mttp	172.371	1.48422	0.381508	3.8904	0.000100081	0.000833386	Zfp57_MACS_peak_330	155.98	chr3	103817518	103817806	34272049
chr3	138143448	138159821	ENSMUSG00000004127.12	Trmt10a	303.983	1.36421	0.283231	4.81658	1.46038e-06	1.87614e-05	Zfp57_MACS_peak_330	155.98	chr3	103817518	103817806	34325643
chr3	138443093	138455499	ENSMUSG00000028138.8	Adh5	1765.22	0.895152	0.237863	3.76331	0.000167682	0.00130579	Zfp57_MACS_peak_330	155.98	chr3	103817518	103817806	34625288
chr3	138458956	138489515	ENSMUSG00000005813.12	Metap1	1000.92	0.872951	0.229916	3.79683	0.000146558	0.00116489	Zfp57_MACS_peak_330	155.98	chr3	103817518	103817806	34641151
chr3	138526179	138559696	ENSMUSG00000028156.12	Eif4e	1930.09	0.69676	0.226277	3.07924	0.0020753	0.0112195	Zfp57_MACS_peak_330	155.98	chr3	103817518	103817806	34708374
chr3	141465216	141834924	ENSMUSG00000059921.15	Unc5c	1266.91	-3.92202	0.294629	-13.3117	1.97932e-40	6.91647e-38	Zfp57_MACS_peak_330	155.98	chr3	103817518	103817806	37647411
chr3	141686553	141689164	ENSMUSG00000106071.1	Gm43826	21.3492	-4.82303	1.16182	-4.15126	3.30655e-05	0.000308638	Zfp57_MACS_peak_330	155.98	chr3	103817518	103817806	37868748
chr3	141837136	142169425	ENSMUSG00000052430.15	Bmpr1b	178.193	-3.6928	0.401215	-9.20403	3.44773e-20	2.40953e-18	Zfp57_MACS_peak_330	155.98	chr3	103817518	103817806	38019331
chr3	142239590	142395696	ENSMUSG00000028273.15	Pdlim5	954.504	1.21444	0.230763	5.26271	1.41948e-07	2.20363e-06	Zfp57_MACS_peak_330	155.98	chr3	103817518	103817806	38421785
chr3	142560026	142573209	ENSMUSG00000028268.14	Gbp3	13.0408	2.96419	1.09347	2.7108	0.00671205	0.0295937	Zfp57_MACS_peak_330	155.98	chr3	103817518	103817806	38742221
chr3	142620602	142638008	ENSMUSG00000028270.12	Gbp2	28.5646	2.7672	0.752488	3.67741	0.000235615	0.00175856	Zfp57_MACS_peak_330	155.98	chr3	103817518	103817806	38802797
chr3	144188530	144205220	ENSMUSG00000028266.17	Lmo4	461.205	-0.88305	0.277794	-3.1788	0.00147887	0.00848936	Zfp57_MACS_peak_330	155.98	chr3	103817518	103817806	40370725
chr3	144429706	144570181	ENSMUSG00000040151.9	Hs2st1	916.627	-0.62546	0.238414	-2.62343	0.00870506	0.0366783	Zfp57_MACS_peak_330	155.98	chr3	103817518	103817806	40611901
chr3	145118588	145153915	ENSMUSG00000028256.16	Odf2l	320.328	-0.879778	0.333925	-2.63466	0.00842213	0.0357081	Zfp57_MACS_peak_330	155.98	chr3	103817518	103817806	41300783
chr3	145646976	145649981	ENSMUSG00000028195.4	Cyr61	1866.42	1.02477	0.230197	4.45173	8.51805e-06	9.23862e-05	Zfp57_MACS_peak_330	155.98	chr3	103817518	103817806	41829171
chr3	145758675	145894277	ENSMUSG00000028194.15	Ddah1	652.446	1.12148	0.280526	3.99779	6.39358e-05	0.000558792	Zfp57_MACS_peak_330	155.98	chr3	103817518	103817806	41940870
chr3	146729574	146812990	ENSMUSG00000005034.15	Prkacb	1053.88	-0.565267	0.224396	-2.51905	0.011767	0.04689	Zfp57_MACS_peak_330	155.98	chr3	103817518	103817806	42911769
chr3	146852367	146984009	ENSMUSG00000036745.15	Ttll7	136.42	-2.87132	0.398956	-7.19708	6.15145e-13	2.10364e-11	Zfp57_MACS_peak_330	155.98	chr3	103817518	103817806	43034562
chr3	150072658	150073542	ENSMUSG00000047676.6	Rpsa-ps10	723.708	-5.73833	0.329564	-17.4119	6.70478e-68	1.07383e-64	Zfp57_MACS_peak_330	155.98	chr3	103817518	103817806	46254853
chr3	152093533	152166230	ENSMUSG00000039131.15	Gipc2	22.2957	2.51593	0.816898	3.07985	0.00207104	0.011209	Zfp57_MACS_peak_330	155.98	chr3	103817518	103817806	48275728
chr3	152178511	152210302	ENSMUSG00000028035.13	Dnajb4	227.269	-0.927554	0.351533	-2.6386	0.00832491	0.035374	Zfp57_MACS_peak_330	155.98	chr3	103817518	103817806	48360706
chr3	152817081	152982246	ENSMUSG00000039037.5	St6galnac5	52.0931	-3.55729	0.649225	-5.47929	4.27045e-08	7.34113e-07	Zfp57_MACS_peak_330	155.98	chr3	103817518	103817806	48999276
chr3	153907287	153913009	ENSMUSG00000038975.14	Rabggtb	1018.1	1.09177	0.238823	4.57146	4.84331e-06	5.57053e-05	Zfp57_MACS_peak_330	155.98	chr3	103817518	103817806	50089482
chr3	153911610	153911690	ENSMUSG00000065738.1	Gm24494	44.401	1.6232	0.587781	2.76157	0.00575241	0.0260437	Zfp57_MACS_peak_330	155.98	chr3	103817518	103817806	50093805
chr3	153922357	153944632	ENSMUSG00000062908.12	Acadm	435.749	0.785926	0.262993	2.98839	0.00280455	0.0144158	Zfp57_MACS_peak_330	155.98	chr3	103817518	103817806	50104552
chr3	153973436	154271722	ENSMUSG00000028360.9	Slc44a5	166.336	-3.55677	0.392705	-9.05711	1.33947e-19	8.9698e-18	Zfp57_MACS_peak_330	155.98	chr3	103817518	103817806	50155631
chr3	156546753	156561746	ENSMUSG00000085084.7	4930570G19Rik	15.892	-2.64586	0.958344	-2.76087	0.00576476	0.0260694	Zfp57_MACS_peak_330	155.98	chr3	103817518	103817806	52728948
chr3	156561794	157316445	ENSMUSG00000040037.13	Negr1	155.845	-2.88606	0.406887	-7.09305	1.31192e-12	4.36225e-11	Zfp57_MACS_peak_330	155.98	chr3	103817518	103817806	52743989
chr3	156646320	156648889	ENSMUSG00000104696.1	Gm42946	10.4783	-3.74224	1.37448	-2.72265	0.00647606	0.0287179	Zfp57_MACS_peak_330	155.98	chr3	103817518	103817806	52828515
chr3	157566892	157645888	ENSMUSG00000040016.16	Ptger3	95.1736	1.32357	0.511696	2.58663	0.00969187	0.0399203	Zfp57_MACS_peak_330	155.98	chr3	103817518	103817806	53749087
chr3	157894248	157925077	ENSMUSG00000028179.12	Cth	239.675	1.57686	0.321705	4.90157	9.50761e-07	1.26455e-05	Zfp57_MACS_peak_330	155.98	chr3	103817518	103817806	54076443
chr3	158067186	158076112	ENSMUSG00000104597.1	B230334C09Rik	11.8501	-7.05546	1.75745	-4.01461	5.95449e-05	0.00052399	Zfp57_MACS_peak_330	155.98	chr3	103817518	103817806	54249381
chr3	158082891	158562221	ENSMUSG00000028176.11	Lrrc7	28.0716	-3.40376	0.78713	-4.32427	1.53041e-05	0.000156368	Zfp57_MACS_peak_330	155.98	chr3	103817518	103817806	54265086
chr3	159839672	159938664	ENSMUSG00000028173.10	Wls	1926.79	-1.26801	0.220403	-5.75315	8.75957e-09	1.69708e-07	Zfp57_MACS_peak_330	155.98	chr3	103817518	103817806	56021867
chr4	3831334	3835665	ENSMUSG00000028234.6	Rps20	4223.86	0.888124	0.220865	4.02111	5.79247e-05	0.000511606	Zfp57_MACS_peak_332	217	chr4	11183466	11183888	7347802
chr4	3900996	3938423	ENSMUSG00000003282.9	Plag1	331.793	-1.5899	0.367957	-4.32089	1.554e-05	0.00015843	Zfp57_MACS_peak_332	217	chr4	11183466	11183888	7245044
chr4	6686353	6991557	ENSMUSG00000041272.11	Tox	101.052	-3.31572	0.448874	-7.38676	1.50452e-13	5.61463e-12	Zfp57_MACS_peak_332	217	chr4	11183466	11183888	4191910
chr4	8690406	8867659	ENSMUSG00000041235.12	Chd7	2764.1	-1.41503	0.225905	-6.26384	3.75621e-10	9.02048e-09	Zfp57_MACS_peak_332	217	chr4	11183466	11183888	2315808
chr4	9269293	9451691	ENSMUSG00000041216.15	Clvs1	69.5944	-6.14719	0.852802	-7.20822	5.66861e-13	1.94545e-11	Zfp57_MACS_peak_332	217	chr4	11183466	11183888	1731776
chr4	9448069	9669344	ENSMUSG00000028207.18	Asph	1381.1	-0.856807	0.245449	-3.49078	0.000481619	0.00326614	Zfp57_MACS_peak_332	217	chr4	11183466	11183888	1514123
chr4	10874498	10899425	ENSMUSG00000059482.15	2610301B20Rik	181.423	-1.31544	0.336893	-3.90463	9.43678e-05	0.000790608	Zfp57_MACS_peak_332	217	chr4	11183466	11183888	284042
chr4	10988662	11007927	ENSMUSG00000049969.3	Plekhf2	579.192	1.73606	0.269598	6.43942	1.19934e-10	3.10648e-09	Zfp57_MACS_peak_332	217	chr4	11183466	11183888	175540
chr4	11156431	11174379	ENSMUSG00000028211.11	Trp53inp1	3855.53	1.39257	0.217434	6.40456	1.50805e-10	3.82365e-09	Zfp57_MACS_peak_332	217	chr4	11183466	11183888	9088
chr4	11331933	11386783	ENSMUSG00000040728.15	Esrp1	405.552	1.69976	0.300683	5.65301	1.57663e-08	2.93902e-07	Zfp57_MACS_peak_332	217	chr4	11183466	11183888	148046
chr4	11958184	11966452	ENSMUSG00000049225.14	Pdp1	209.086	-0.874942	0.332931	-2.628	0.00858893	0.0363032	Zfp57_MACS_peak_332	217	chr4	11183466	11183888	774297
chr4	12039355	12090020	ENSMUSG00000049488.14	Tmem67	149.383	-1.31368	0.384127	-3.41991	0.000626415	0.0040852	Zfp57_MACS_peak_332	217	chr4	11183466	11183888	855468
chr4	13743436	13893649	ENSMUSG00000006586.15	Runx1t1	321.759	-1.70641	0.280614	-6.08098	1.19449e-09	2.63268e-08	Zfp57_MACS_peak_332	217	chr4	11183466	11183888	2559549
chr4	14809498	14826587	ENSMUSG00000040550.16	Otud6b	728.352	0.850905	0.259347	3.28096	0.00103456	0.00629415	Zfp57_MACS_peak_332	217	chr4	11183466	11183888	3625611
chr4	15881264	15908064	ENSMUSG00000028222.2	Calb1	48.8579	2.32699	0.564272	4.12388	3.72541e-05	0.000343081	Zfp57_MACS_peak_333	51.97	chr4	19294055	19294219	3385992
chr4	17852893	18119145	ENSMUSG00000028226.15	Mmp16	209.284	-1.88206	0.363718	-5.17452	2.28493e-07	3.40684e-06	Zfp57_MACS_peak_333	51.97	chr4	19294055	19294219	1174911
chr4	20118874	20778866	ENSMUSG00000055761.14	Nkain3	113.736	-2.76876	0.41089	-6.73844	1.601e-11	4.59247e-10	Zfp57_MACS_peak_333	51.97	chr4	19294055	19294219	824656
chr4	21677480	21685963	ENSMUSG00000040478.14	Prdm13	82.847	-5.20223	0.647036	-8.04009	8.97696e-16	4.22863e-14	Zfp57_MACS_peak_335	58.64	chr4	22353562	22353704	667600
chr4	21931329	21996839	ENSMUSG00000028246.13	Faxc	229.307	-2.11887	0.324084	-6.53801	6.23415e-11	1.65948e-09	Zfp57_MACS_peak_335	58.64	chr4	22353562	22353704	356724
chr4	22482780	22488366	ENSMUSG00000095139.2	Pou3f2	786.472	-5.74919	0.319453	-17.997	2.05817e-72	4.39511e-69	Zfp57_MACS_peak_335	58.64	chr4	22353562	22353704	129077
chr4	24612554	24851124	ENSMUSG00000040387.16	Klhl32	94.9212	-1.28567	0.443831	-2.89675	0.00377052	0.0185323	Zfp57_MACS_peak_335	58.64	chr4	22353562	22353704	2258851
chr4	26324506	26346891	ENSMUSG00000040520.7	Manea	430.231	-1.02265	0.265446	-3.85258	0.000116881	0.000955482	Zfp57_MACS_peak_335	58.64	chr4	22353562	22353704	3970803
chr4	28813131	28967499	ENSMUSG00000028289.12	Epha7	1509.69	-2.89613	0.677255	-4.27628	1.90039e-05	0.000189143	Zfp57_MACS_peak_336	71.37	chr4	31950702	31950804	2983204
chr4	32238804	32586108	ENSMUSG00000040270.16	Bach2	320.712	-0.910534	0.285073	-3.19404	0.00140297	0.00810697	Zfp57_MACS_peak_336	71.37	chr4	31950702	31950804	288001
chr4	32657119	32775217	ENSMUSG00000058006.12	Mdn1	3787.63	1.21495	0.22242	5.4624	4.69746e-08	7.98943e-07	Zfp57_MACS_peak_337	463.73	chr4	32894058	32894489	118842
chr4	32804035	32950841	ENSMUSG00000040183.13	Ankrd6	201.388	-1.34945	0.316577	-4.26263	2.02031e-05	0.000199529	Zfp57_MACS_peak_337	463.73	chr4	32894058	32894489	0
chr4	33924593	33948831	ENSMUSG00000044288.6	Cnr1	316.047	-3.67354	0.332652	-11.0432	2.36484e-28	3.17832e-26	Zfp57_MACS_peak_337	463.73	chr4	32894058	32894489	1030105
chr4	34803113	34882960	ENSMUSG00000039967.14	Zfp292	3268.04	-0.664004	0.238861	-2.77988	0.00543795	0.0248957	Zfp57_MACS_peak_338	268.62	chr4	34990648	34990906	107689
chr4	35191285	35226175	ENSMUSG00000028300.14	C9orf72	242.647	-1.00182	0.300117	-3.3381	0.000843528	0.00529286	Zfp57_MACS_peak_338	268.62	chr4	34990648	34990906	200380
chr4	35706647	36951747	ENSMUSG00000045083.14	Lingo2	10.0897	-3.65603	1.41397	-2.58564	0.00971977	0.0399723	Zfp57_MACS_peak_338	268.62	chr4	34990648	34990906	715742
chr4	40203773	40239828	ENSMUSG00000040296.15	Ddx58	277.666	2.68684	0.301856	8.90104	5.53249e-19	3.4748e-17	Zfp57_MACS_peak_339	53.29	chr4	40624556	40624767	384729
chr4	40259601	40269850	ENSMUSG00000036822.6	Topors	1659.74	0.919413	0.218986	4.1985	2.68688e-05	0.000258325	Zfp57_MACS_peak_339	53.29	chr4	40624556	40624767	354707
chr4	40804602	40854005	ENSMUSG00000028413.13	B4galt1	1439.88	0.936203	0.273559	3.4223	0.000620928	0.00405354	Zfp57_MACS_peak_339	53.29	chr4	40624556	40624767	179836
chr4	40970906	41025993	ENSMUSG00000028423.15	Nfx1	1635.57	0.698909	0.216013	3.23549	0.00121435	0.00722109	Zfp57_MACS_peak_339	53.29	chr4	40624556	40624767	346140
chr4	41092722	41098183	ENSMUSG00000028435.8	Aqp3	71.9068	7.13271	1.11332	6.40671	1.48693e-10	3.78507e-09	Zfp57_MACS_peak_339	53.29	chr4	40624556	40624767	467956
chr4	41114427	41124455	ENSMUSG00000028430.14	Nol6	552.379	0.80571	0.253084	3.18356	0.00145474	0.00837338	Zfp57_MACS_peak_339	53.29	chr4	40624556	40624767	489661
chr4	41495604	41503076	ENSMUSG00000046312.4	AI464131	360.026	-0.86748	0.273141	-3.17594	0.00149354	0.00855314	Zfp57_MACS_peak_339	53.29	chr4	40624556	40624767	870838
chr4	41517691	41569538	ENSMUSG00000028439.14	Fam219a	92.9641	-1.37003	0.427837	-3.20222	0.00136372	0.00793018	Zfp57_MACS_peak_339	53.29	chr4	40624556	40624767	892925
chr4	41638144	41640324	ENSMUSG00000028445.7	Enho	94.0925	-1.49652	0.44637	-3.35265	0.00080043	0.0050537	Zfp57_MACS_peak_339	53.29	chr4	40624556	40624767	1013378
chr4	41657498	41697089	ENSMUSG00000028444.17	Cntfr	274.178	-1.58403	0.290783	-5.44745	5.1096e-08	8.62173e-07	Zfp57_MACS_peak_339	53.29	chr4	40624556	40624767	1032732
chr4	42916660	42944752	ENSMUSG00000036062.13	Phf24	41.9374	-8.87474	1.54972	-5.72667	1.02422e-08	1.96452e-07	Zfp57_MACS_peak_339	53.29	chr4	40624556	40624767	2291894
chr4	43032414	43046220	ENSMUSG00000036002.12	Fam214b	235.405	-1.01164	0.309542	-3.2682	0.00108233	0.0065351	Zfp57_MACS_peak_339	53.29	chr4	40624556	40624767	2407648
chr4	43058953	43264871	ENSMUSG00000028456.18	Unc13b	1157.73	-1.5468	0.257618	-6.00424	1.92235e-09	4.13725e-08	Zfp57_MACS_peak_339	53.29	chr4	40624556	40624767	2434187
chr4	43514711	43523765	ENSMUSG00000028464.16	Tpm2	381.885	1.30005	0.295081	4.40573	1.05426e-05	0.000111944	Zfp57_MACS_peak_339	53.29	chr4	40624556	40624767	2889945
chr4	43531519	43562691	ENSMUSG00000028465.16	Tln1	2099.63	0.799669	0.225922	3.53959	0.000400755	0.00278054	Zfp57_MACS_peak_339	53.29	chr4	40624556	40624767	2906753
chr4	43631935	43651244	ENSMUSG00000028469.15	Npr2	188.562	-2.28489	0.364783	-6.2637	3.75951e-10	9.02048e-09	Zfp57_MACS_peak_339	53.29	chr4	40624556	40624767	3007169
chr4	43668971	43692668	ENSMUSG00000078716.10	Tmem8b	123.806	-2.60045	0.401089	-6.48346	8.96405e-11	2.34714e-09	Zfp57_MACS_peak_339	53.29	chr4	40624556	40624767	3044205
chr4	44004452	44032846	ENSMUSG00000028478.18	Clta	1795.76	0.691525	0.260099	2.6587	0.0078443	0.0336517	Zfp57_MACS_peak_339	53.29	chr4	40624556	40624767	3379686
chr4	44126210	44233789	ENSMUSG00000035696.15	Rnf38	878.291	-0.96034	0.230979	-4.1577	3.21464e-05	0.000301229	Zfp57_MACS_peak_339	53.29	chr4	40624556	40624767	3501444
chr4	44524757	44710487	ENSMUSG00000014030.15	Pax5	90.184	-5.04042	0.613528	-8.21546	2.11359e-16	1.04964e-14	Zfp57_MACS_peak_339	53.29	chr4	40624556	40624767	3899991
chr4	44991242	45012412	ENSMUSG00000049657.9	Zbtb5	461.575	-1.12963	0.257995	-4.37849	1.19506e-05	0.000125302	Zfp57_MACS_peak_339	53.29	chr4	40624556	40624767	4366476
chr4	45105208	45108114	ENSMUSG00000078713.8	Tomm5	326.168	0.807398	0.290562	2.77875	0.00545688	0.0249645	Zfp57_MACS_peak_339	53.29	chr4	40624556	40624767	4480442
chr4	45184875	45285936	ENSMUSG00000035615.12	Frmpd1	431.344	1.19601	0.312613	3.82586	0.000130317	0.00105234	Zfp57_MACS_peak_339	53.29	chr4	40624556	40624767	4560109
chr4	45809468	45826923	ENSMUSG00000035551.6	Igfbpl1	438.038	-5.99058	0.378014	-15.8475	1.46218e-56	1.22181e-53	Zfp57_MACS_peak_339	53.29	chr4	40624556	40624767	5184702
chr4	46376505	46389437	ENSMUSG00000028331.12	Trmo	121.763	1.67604	0.443459	3.77946	0.000157168	0.00123644	Zfp57_MACS_peak_339	53.29	chr4	40624556	40624767	5751739
chr4	46604390	46650209	ENSMUSG00000039813.14	Tbc1d2	85.4585	1.11689	0.424452	2.63137	0.00850403	0.0359918	Zfp57_MACS_peak_339	53.29	chr4	40624556	40624767	5979624
chr4	46662305	46991873	ENSMUSG00000039809.10	Gabbr2	40.4125	-3.32797	0.675606	-4.9259	8.39731e-07	1.13017e-05	Zfp57_MACS_peak_339	53.29	chr4	40624556	40624767	6037539
chr4	47015669	47057427	ENSMUSG00000066191.12	Anks6	49.5993	-1.52099	0.543081	-2.80067	0.00509969	0.0236913	Zfp57_MACS_peak_339	53.29	chr4	40624556	40624767	6390903
chr4	47091909	47123070	ENSMUSG00000039774.12	Galnt12	77.4612	-1.2118	0.448254	-2.70338	0.00686372	0.0301655	Zfp57_MACS_peak_340	53.41	chr4	53512139	53512316	6389070
chr4	47353222	47414931	ENSMUSG00000007613.15	Tgfbr1	1956.41	-1.25046	0.218343	-5.72705	1.0219e-08	1.96203e-07	Zfp57_MACS_peak_340	53.41	chr4	53512139	53512316	6097209
chr4	47465067	47474333	ENSMUSG00000039740.6	Alg2	499.338	-1.18139	0.26882	-4.39471	1.10919e-05	0.000117388	Zfp57_MACS_peak_340	53.41	chr4	53512139	53512316	6037807
chr4	48045153	48086447	ENSMUSG00000028341.9	Nr4a3	110.745	-2.81773	0.427146	-6.59665	4.20562e-11	1.14487e-09	Zfp57_MACS_peak_340	53.41	chr4	53512139	53512316	5425693
chr4	48124915	48186507	ENSMUSG00000061455.13	Stx17	166.527	-1.09324	0.369061	-2.96222	0.00305425	0.0155126	Zfp57_MACS_peak_340	53.41	chr4	53512139	53512316	5325633
chr4	48279760	48431954	ENSMUSG00000028344.12	Invs	192.142	-1.21039	0.319456	-3.78892	0.000151301	0.00119813	Zfp57_MACS_peak_340	53.41	chr4	53512139	53512316	5080186
chr4	48430858	48473459	ENSMUSG00000028345.15	Tex10	1030.95	1.05624	0.229154	4.60929	4.04041e-06	4.7234e-05	Zfp57_MACS_peak_340	53.41	chr4	53512139	53512316	5038681
chr4	48585174	48663131	ENSMUSG00000028347.14	Tmeff1	1743.07	-0.629625	0.220247	-2.85873	0.00425344	0.0204538	Zfp57_MACS_peak_340	53.41	chr4	53512139	53512316	4849009
chr4	49059273	49340259	ENSMUSG00000063446.4	Plppr1	35.5037	-4.81885	0.871363	-5.53025	3.19777e-08	5.63265e-07	Zfp57_MACS_peak_340	53.41	chr4	53512139	53512316	4171881
chr4	49661611	49845744	ENSMUSG00000039579.15	Grin3a	15.2964	-2.57877	0.983279	-2.62262	0.00872561	0.0367355	Zfp57_MACS_peak_340	53.41	chr4	53512139	53512316	3666396
chr4	53440413	53622478	ENSMUSG00000028412.17	Slc44a1	881.324	0.730916	0.260722	2.80343	0.00505618	0.0235575	Zfp57_MACS_peak_340	53.41	chr4	53512139	53512316	0
chr4	53631471	53707009	ENSMUSG00000054752.16	Fsd1l	580.161	-2.46723	0.265098	-9.30683	1.317e-20	9.69784e-19	Zfp57_MACS_peak_340	53.41	chr4	53512139	53512316	119156
chr4	53779705	53788712	ENSMUSG00000028417.3	Tal2	38.3755	-2.97453	0.675761	-4.40175	1.07382e-05	0.000113895	Zfp57_MACS_peak_340	53.41	chr4	53512139	53512316	267390
chr4	54945048	55083563	ENSMUSG00000060206.11	Zfp462	2252.42	-0.72327	0.212901	-3.3972	0.000680783	0.00440241	Zfp57_MACS_peak_341	265.8	chr4	54999506	54999986	0
chr4	56810935	56865188	ENSMUSG00000038816.14	Ctnnal1	713.176	1.04336	0.237401	4.39494	1.10803e-05	0.000117329	Zfp57_MACS_peak_341	265.8	chr4	54999506	54999986	1810950
chr4	56957173	56990391	ENSMUSG00000045589.7	Frrs1l	69.2609	-1.97203	0.476501	-4.13856	3.49491e-05	0.000323861	Zfp57_MACS_peak_341	265.8	chr4	54999506	54999986	1957188
chr4	57190841	57301837	ENSMUSG00000038764.14	Ptpn3	307.256	1.79035	0.341449	5.2434	1.57642e-07	2.43157e-06	Zfp57_MACS_peak_341	265.8	chr4	54999506	54999986	2190856
chr4	57943373	57956411	ENSMUSG00000028367.5	Txn1	1288.86	0.905564	0.289231	3.13094	0.00174247	0.00973789	Zfp57_MACS_peak_341	265.8	chr4	54999506	54999986	2943388
chr4	58798911	58912749	ENSMUSG00000050812.18	Ecpas	1770.89	-0.778355	0.22179	-3.50942	0.000449082	0.00307369	Zfp57_MACS_peak_342	138.53	chr4	61922229	61922499	3009481
chr4	58965439	58987119	ENSMUSG00000028378.6	Ptgr1	180.212	3.22444	0.37722	8.5479	1.25352e-17	7.06492e-16	Zfp57_MACS_peak_342	138.53	chr4	61922229	61922499	2935111
chr4	59626211	59761439	ENSMUSG00000045071.14	E130308A19Rik	636.209	-1.11597	0.249793	-4.46758	7.91107e-06	8.6388e-05	Zfp57_MACS_peak_342	138.53	chr4	61922229	61922499	2160791
chr4	59964294	60007274	ENSMUSG00000078689.8	Mup6	27.5729	8.21153	1.59164	5.15917	2.48047e-07	3.65584e-06	Zfp57_MACS_peak_342	138.53	chr4	61922229	61922499	1914956
chr4	62189540	62231047	ENSMUSG00000028389.12	Zfp37	271.861	-0.733916	0.294611	-2.49114	0.0127335	0.0498534	Zfp57_MACS_peak_342	138.53	chr4	61922229	61922499	267042
chr4	62262562	62298411	ENSMUSG00000066152.11	Slc31a2	96.1742	1.25093	0.427599	2.92547	0.0034394	0.01715	Zfp57_MACS_peak_342	138.53	chr4	61922229	61922499	340064
chr4	62480053	62497298	ENSMUSG00000028392.15	Bspry	42.2702	2.41021	0.604475	3.98727	6.68372e-05	0.000582032	Zfp57_MACS_peak_342	138.53	chr4	61922229	61922499	557555
chr4	62525369	62547993	ENSMUSG00000058046.1	4933430I17Rik	19.1423	-2.49843	0.931604	-2.68186	0.0073215	0.0318137	Zfp57_MACS_peak_342	138.53	chr4	61922229	61922499	602871
chr4	62965573	63139708	ENSMUSG00000028358.15	Zfp618	600.721	-1.95286	0.256227	-7.62162	2.50512e-14	1.00513e-12	Zfp57_MACS_peak_342	138.53	chr4	61922229	61922499	1043075
chr4	63959785	64047015	ENSMUSG00000028364.15	Tnc	988.752	2.31691	0.312271	7.41955	1.17516e-13	4.44594e-12	Zfp57_MACS_peak_342	138.53	chr4	61922229	61922499	2037287
chr4	65124174	65357509	ENSMUSG00000028370.7	Pappa	254.531	-1.96155	0.411432	-4.76761	1.86426e-06	2.34638e-05	Zfp57_MACS_peak_342	138.53	chr4	61922229	61922499	3201676
chr4	65380803	66404611	ENSMUSG00000028373.16	Astn2	28.505	-4.21752	0.90523	-4.65907	3.17648e-06	3.79656e-05	Zfp57_MACS_peak_342	138.53	chr4	61922229	61922499	3458305
chr4	68761514	68954397	ENSMUSG00000028351.5	Brinp1	53.147	-3.99346	0.638426	-6.25516	3.97104e-10	9.45717e-09	Zfp57_MACS_peak_342	138.53	chr4	61922229	61922499	6839016
chr4	70427065	70534995	ENSMUSG00000039270.9	Megf9	624.864	-1.03554	0.268921	-3.85072	0.00011777	0.00096234	Zfp57_MACS_peak_342	138.53	chr4	61922229	61922499	8504567
chr4	72117142	72200919	ENSMUSG00000008305.18	Tle1	889.774	-0.762216	0.241256	-3.15937	0.00158109	0.00895317	Zfp57_MACS_peak_342	138.53	chr4	61922229	61922499	10194644
chr4	74013442	74202214	ENSMUSG00000049122.17	Frmd3	12.1283	-3.15671	1.16729	-2.70432	0.00684449	0.0300948	Zfp57_MACS_peak_342	138.53	chr4	61922229	61922499	12090944
chr4	74242497	74405860	ENSMUSG00000028397.13	Kdm4c	818.563	0.707986	0.277308	2.55307	0.0106779	0.043286	Zfp57_MACS_peak_342	138.53	chr4	61922229	61922499	12319999
chr4	75941238	78211961	ENSMUSG00000028399.18	Ptprd	830.882	-1.48249	0.285695	-5.18907	2.11343e-07	3.17825e-06	Zfp57_MACS_peak_343	82.61	chr4	88393489	88393696	10181529
chr4	81278500	81442815	ENSMUSG00000028402.18	Mpdz	1219.76	-1.07447	0.239677	-4.48297	7.36115e-06	8.10739e-05	Zfp57_MACS_peak_343	82.61	chr4	88393489	88393696	6950675
chr4	82881751	82885148	ENSMUSG00000038192.5	Cer1	79.1525	7.29065	1.10594	6.59228	4.33112e-11	1.1757e-09	Zfp57_MACS_peak_343	82.61	chr4	88393489	88393696	5508342
chr4	82897920	83052339	ENSMUSG00000059049.14	Frem1	392.594	-1.21207	0.332773	-3.64232	0.000270189	0.0019812	Zfp57_MACS_peak_343	82.61	chr4	88393489	88393696	5341151
chr4	83220300	83324255	ENSMUSG00000038172.14	Ttc39b	269.22	2.64547	0.306293	8.63706	5.76795e-18	3.34907e-16	Zfp57_MACS_peak_343	82.61	chr4	88393489	88393696	5069235
chr4	83525545	83864670	ENSMUSG00000052407.17	Ccdc171	85.9481	-1.87914	0.480011	-3.91479	9.04821e-05	0.000760374	Zfp57_MACS_peak_343	82.61	chr4	88393489	88393696	4528820
chr4	84275095	84675275	ENSMUSG00000028487.18	Bnc2	364.972	0.782235	0.308983	2.53165	0.0113528	0.0454845	Zfp57_MACS_peak_343	82.61	chr4	88393489	88393696	3718215
chr4	84884309	85131921	ENSMUSG00000038070.15	Cntln	133.57	-2.11709	0.387988	-5.45658	4.85382e-08	8.21899e-07	Zfp57_MACS_peak_343	82.61	chr4	88393489	88393696	3261569
chr4	86578855	86612055	ENSMUSG00000038047.18	Haus6	783.503	0.588024	0.233101	2.52261	0.0116487	0.0465149	Zfp57_MACS_peak_343	82.61	chr4	88393489	88393696	1781435
chr4	86648386	86670060	ENSMUSG00000028494.12	Plin2	272.148	1.00868	0.28769	3.50612	0.000454688	0.00310321	Zfp57_MACS_peak_343	82.61	chr4	88393489	88393696	1723430
chr4	86983124	87230477	ENSMUSG00000037996.17	Slc24a2	21.3766	-4.8058	1.18232	-4.06472	4.80893e-05	0.000432489	Zfp57_MACS_peak_343	82.61	chr4	88393489	88393696	1163013
chr4	87769925	88033364	ENSMUSG00000028496.17	Mllt3	720.824	-2.27622	0.23991	-9.48781	2.35935e-21	1.88151e-19	Zfp57_MACS_peak_343	82.61	chr4	88393489	88393696	360126
chr4	88094629	88411011	ENSMUSG00000038368.16	Focad	578.419	-1.52367	0.315233	-4.83346	1.34178e-06	1.73846e-05	Zfp57_MACS_peak_343	82.61	chr4	88393489	88393696	0
chr4	89274471	89294653	ENSMUSG00000044303.6	Cdkn2a	38.0804	3.00827	0.664321	4.52833	5.94505e-06	6.70921e-05	Zfp57_MACS_peak_344	62.63	chr4	88640976	88641177	633295
chr4	89306299	89311039	ENSMUSG00000073802.5	Cdkn2b	101.648	1.74253	0.454161	3.83681	0.000124644	0.00101078	Zfp57_MACS_peak_344	62.63	chr4	88640976	88641177	665123
chr4	89679436	89694772	ENSMUSG00000043753.2	Dmrta1	40.6953	-1.98375	0.606263	-3.27209	0.00106755	0.00646214	Zfp57_MACS_peak_344	62.63	chr4	88640976	88641177	1038260
chr4	91250763	91400785	ENSMUSG00000008489.18	Elavl2	357.392	-1.44704	0.287641	-5.03072	4.88649e-07	6.84001e-06	Zfp57_MACS_peak_344	62.63	chr4	88640976	88641177	2609587
chr4	94739289	94874976	ENSMUSG00000006386.15	Tek	365.148	1.1991	0.368939	3.25014	0.00115347	0.0069018	Zfp57_MACS_peak_344	62.63	chr4	88640976	88641177	6098113
chr4	97772734	98118874	ENSMUSG00000028565.18	Nfia	202.303	-1.91223	0.339747	-5.62839	1.81898e-08	3.35499e-07	Zfp57_MACS_peak_345	92.7	chr4	105192406	105192707	7073533
chr4	98395785	98719603	ENSMUSG00000061859.16	Patj	714.467	0.694942	0.265833	2.61421	0.0089434	0.0374047	Zfp57_MACS_peak_345	92.7	chr4	105192406	105192707	6472804
chr4	98726734	98738480	ENSMUSG00000087166.9	L1td1	831.218	5.31199	0.302282	17.573	3.96935e-69	6.93517e-66	Zfp57_MACS_peak_345	92.7	chr4	105192406	105192707	6453927
chr4	98936671	99120915	ENSMUSG00000028556.15	Dock7	1815.48	-1.16211	0.221817	-5.23905	1.61401e-07	2.47959e-06	Zfp57_MACS_peak_345	92.7	chr4	105192406	105192707	6071492
chr4	99656299	99658622	ENSMUSG00000067261.4	Foxd3	45.3422	3.57612	0.650461	5.49783	3.84504e-08	6.68153e-07	Zfp57_MACS_peak_345	92.7	chr4	105192406	105192707	5533785
chr4	99829198	99912788	ENSMUSG00000073791.11	Efcab7	94.5209	-1.41211	0.422893	-3.33917	0.000840301	0.00527769	Zfp57_MACS_peak_345	92.7	chr4	105192406	105192707	5279619
chr4	99929414	99987294	ENSMUSG00000025791.18	Pgm1	712.593	-1.56684	0.253132	-6.1898	6.02401e-10	1.39153e-08	Zfp57_MACS_peak_345	92.7	chr4	105192406	105192707	5205113
chr4	100776675	101029220	ENSMUSG00000028532.14	Cachd1	1222.85	-1.87756	0.236405	-7.94214	1.98726e-15	8.88213e-14	Zfp57_MACS_peak_345	92.7	chr4	105192406	105192707	4163187
chr4	101068983	101152370	ENSMUSG00000035275.14	Raver2	287.087	-1.02358	0.287203	-3.56397	0.000365286	0.00256876	Zfp57_MACS_peak_345	92.7	chr4	105192406	105192707	4040037
chr4	101419277	101466995	ENSMUSG00000028527.18	Ak4	556.156	-0.763484	0.278096	-2.7454	0.0060438	0.0271265	Zfp57_MACS_peak_345	92.7	chr4	105192406	105192707	3725412
chr4	102741297	102973628	ENSMUSG00000028524.21	Sgip1	125.386	-3.12545	0.436345	-7.16279	7.90526e-13	2.67956e-11	Zfp57_MACS_peak_345	92.7	chr4	105192406	105192707	2218779
chr4	103038065	103114555	ENSMUSG00000035126.19	Wdr78	92.1396	-2.85417	0.501523	-5.691	1.263e-08	2.38679e-07	Zfp57_MACS_peak_345	92.7	chr4	105192406	105192707	2077852
chr4	103619359	104744844	ENSMUSG00000028519.16	Dab1	262.423	-0.768185	0.299798	-2.56234	0.0103968	0.0422982	Zfp57_MACS_peak_345	92.7	chr4	105192406	105192707	447563
chr4	106483456	106492283	ENSMUSG00000025418.7	Bsnd	6.52933	6.13332	1.96837	3.11594	0.0018336	0.0101556	Zfp57_MACS_peak_345	92.7	chr4	105192406	105192707	1290750
chr4	108165437	108179308	ENSMUSG00000028601.18	Echdc2	145.338	1.81292	0.361918	5.0092	5.4656e-07	7.57343e-06	Zfp57_MACS_peak_345	92.7	chr4	105192406	105192707	2972731
chr4	108181738	108218048	ENSMUSG00000034645.14	Zyg11a	60.8216	5.31007	0.759273	6.99363	2.67873e-12	8.5937e-11	Zfp57_MACS_peak_345	92.7	chr4	105192406	105192707	2989032
chr4	108229724	108301096	ENSMUSG00000034636.9	Zyg11b	1524.7	-0.870028	0.218888	-3.97477	7.04485e-05	0.000610712	Zfp57_MACS_peak_345	92.7	chr4	105192406	105192707	3037018
chr4	108459426	108559421	ENSMUSG00000034610.14	Tut4	1813.77	-0.804365	0.261553	-3.07534	0.0021026	0.0113543	Zfp57_MACS_peak_345	92.7	chr4	105192406	105192707	3266720
chr4	108513781	108516817	ENSMUSG00000085093.1	Gm12737	32.7723	-2.28625	0.739046	-3.09351	0.00197803	0.0107785	Zfp57_MACS_peak_345	92.7	chr4	105192406	105192707	3321075
chr4	108579423	108614833	ENSMUSG00000028587.18	Orc1	345.767	1.68973	0.27757	6.08757	1.14636e-09	2.53241e-08	Zfp57_MACS_peak_345	92.7	chr4	105192406	105192707	3386717
chr4	108619940	108634123	ENSMUSG00000028582.14	Cc2d1b	561.851	0.894271	0.244931	3.65111	0.000261109	0.00192196	Zfp57_MACS_peak_345	92.7	chr4	105192406	105192707	3427234
chr4	108879063	108943324	ENSMUSG00000003411.10	Rab3b	43.5265	-1.84464	0.600187	-3.07344	0.00211605	0.0114076	Zfp57_MACS_peak_345	92.7	chr4	105192406	105192707	3686357
chr4	109406623	109444745	ENSMUSG00000028555.15	Ttc39a	57.3992	2.12831	0.545528	3.90138	9.56449e-05	0.000800261	Zfp57_MACS_peak_345	92.7	chr4	105192406	105192707	4213917
chr4	109660876	109667189	ENSMUSG00000028551.14	Cdkn2c	30.736	-2.04282	0.727074	-2.80964	0.00495969	0.0231754	Zfp57_MACS_peak_345	92.7	chr4	105192406	105192707	4468170
chr4	109676588	109963960	ENSMUSG00000010517.7	Faf1	1290.32	0.777675	0.2231	3.48576	0.000490733	0.00332092	Zfp57_MACS_peak_345	92.7	chr4	105192406	105192707	4483882
chr4	110203722	110351909	ENSMUSG00000028546.17	Elavl4	617.124	-4.13113	0.279907	-14.7589	2.6948e-49	1.67069e-46	Zfp57_MACS_peak_345	92.7	chr4	105192406	105192707	5011016
chr4	114406724	114615098	ENSMUSG00000070867.4	Trabd2b	128.308	-3.02293	0.4116	-7.34435	2.06767e-13	7.55486e-12	Zfp57_MACS_peak_345	92.7	chr4	105192406	105192707	9214018
chr4	115915119	115939926	ENSMUSG00000028707.15	Dmbx1	68.4298	-2.42437	0.562263	-4.31181	1.61925e-05	0.000164224	Zfp57_MACS_peak_345	92.7	chr4	105192406	105192707	10722413
chr4	116221618	116303056	ENSMUSG00000028698.13	Pik3r3	650.608	-1.16791	0.253874	-4.60033	4.21815e-06	4.91027e-05	Zfp57_MACS_peak_345	92.7	chr4	105192406	105192707	11028912
chr4	116685544	116700822	ENSMUSG00000028691.12	Prdx1	4105.34	1.80545	0.293963	6.14176	8.16137e-10	1.84751e-08	Zfp57_MACS_peak_345	92.7	chr4	105192406	105192707	11492838
chr4	116720948	116805956	ENSMUSG00000033985.17	Tesk2	99.4061	1.95511	0.422734	4.62492	3.74737e-06	4.41034e-05	Zfp57_MACS_peak_345	92.7	chr4	105192406	105192707	11528242
chr4	116877376	116989264	ENSMUSG00000033948.3	Zswim5	412.031	-2.62707	0.271749	-9.66729	4.15228e-22	3.61098e-20	Zfp57_MACS_peak_346	72.56	chr4	128585546	128585793	11596283
chr4	117119219	117125725	ENSMUSG00000073771.11	Btbd19	129.368	1.80799	0.39144	4.61882	3.85927e-06	4.5254e-05	Zfp57_MACS_peak_346	72.56	chr4	128585546	128585793	11459822
chr4	117128655	117133963	ENSMUSG00000028680.14	Plk3	427.347	-1.15721	0.262112	-4.41496	1.01028e-05	0.000107869	Zfp57_MACS_peak_346	72.56	chr4	128585546	128585793	11451584
chr4	117155770	117155848	ENSMUSG00000092680.1	Snord55	21.5302	3.35317	0.927136	3.6167	0.000298387	0.00215915	Zfp57_MACS_peak_346	72.56	chr4	128585546	128585793	11429699
chr4	117159639	117182639	ENSMUSG00000028678.13	Kif2c	679.708	0.852142	0.245458	3.47165	0.000517278	0.00346879	Zfp57_MACS_peak_346	72.56	chr4	128585546	128585793	11402908
chr4	117834506	117875198	ENSMUSG00000028542.17	Slc6a9	127.708	-1.24802	0.370527	-3.36822	0.000756549	0.00481461	Zfp57_MACS_peak_346	72.56	chr4	128585546	128585793	10710349
chr4	117884326	117887333	ENSMUSG00000033379.13	Atp6v0b	918.919	0.828891	0.251485	3.29598	0.000980789	0.00601845	Zfp57_MACS_peak_346	72.56	chr4	128585546	128585793	10698214
chr4	118428093	118432953	ENSMUSG00000006390.15	Elovl1	289.458	0.829737	0.297	2.79373	0.00521042	0.0241299	Zfp57_MACS_peak_346	72.56	chr4	128585546	128585793	10152594
chr4	118432901	118437352	ENSMUSG00000006398.15	Cdc20	1024.37	0.856343	0.263558	3.24917	0.00115742	0.00691684	Zfp57_MACS_peak_346	72.56	chr4	128585546	128585793	10148195
chr4	118620799	118627776	ENSMUSG00000028729.15	Ebna1bp2	863.415	0.944083	0.24477	3.85703	0.000114775	0.000940663	Zfp57_MACS_peak_346	72.56	chr4	128585546	128585793	9957771
chr4	119300010	119320546	ENSMUSG00000060288.13	Ppih	415.092	1.12179	0.272989	4.1093	3.96866e-05	0.00036269	Zfp57_MACS_peak_346	72.56	chr4	128585546	128585793	9265001
chr4	120405281	120530186	ENSMUSG00000000085.16	Scmh1	249.497	-0.804385	0.320535	-2.50951	0.0120898	0.0478444	Zfp57_MACS_peak_346	72.56	chr4	128585546	128585793	8055361
chr4	120696138	120748612	ENSMUSG00000028631.7	Kcnq4	30.7156	-2.6908	0.723222	-3.72057	0.000198771	0.00151775	Zfp57_MACS_peak_346	72.56	chr4	128585546	128585793	7836935
chr4	120854816	120896579	ENSMUSG00000032890.17	Rims3	402.853	-2.24093	0.272424	-8.22588	1.9376e-16	9.67241e-15	Zfp57_MACS_peak_346	72.56	chr4	128585546	128585793	7688968
chr4	122946850	122961188	ENSMUSG00000028655.11	Mfsd2a	96.255	-2.2695	0.43327	-5.23807	1.62267e-07	2.4909e-06	Zfp57_MACS_peak_346	72.56	chr4	128585546	128585793	5624359
chr4	122995652	123002485	ENSMUSG00000028654.13	Mycl	487.301	-1.48653	0.260548	-5.7054	1.16073e-08	2.2109e-07	Zfp57_MACS_peak_346	72.56	chr4	128585546	128585793	5583062
chr4	123233556	123249875	ENSMUSG00000032744.4	Heyl	15.2868	-4.94381	1.34968	-3.66296	0.000249317	0.00185061	Zfp57_MACS_peak_346	72.56	chr4	128585546	128585793	5335672
chr4	123917446	123936997	ENSMUSG00000028646.16	Rragc	804.115	0.912447	0.250538	3.64195	0.000270583	0.00198259	Zfp57_MACS_peak_346	72.56	chr4	128585546	128585793	4648550
chr4	124700701	124708611	ENSMUSG00000032643.12	Fhl3	95.3857	1.24345	0.421187	2.95225	0.00315472	0.0159663	Zfp57_MACS_peak_346	72.56	chr4	128585546	128585793	3876936
chr4	124850679	124855242	ENSMUSG00000028889.17	Yrdc	277.14	0.836974	0.290429	2.88185	0.00395344	0.0193238	Zfp57_MACS_peak_346	72.56	chr4	128585546	128585793	3730305
chr4	124855239	124862171	ENSMUSG00000042763.9	Maneal	80.934	-1.55234	0.443079	-3.50353	0.000459142	0.00312917	Zfp57_MACS_peak_346	72.56	chr4	128585546	128585793	3723376
chr4	124880899	124917800	ENSMUSG00000028876.7	Epha10	94.9521	-4.85999	0.58499	-8.30783	9.7471e-17	4.9558e-15	Zfp57_MACS_peak_346	72.56	chr4	128585546	128585793	3667747
chr4	124986430	125009099	ENSMUSG00000028871.7	Rspo1	150.882	-3.68107	0.396008	-9.29542	1.46624e-20	1.06741e-18	Zfp57_MACS_peak_346	72.56	chr4	128585546	128585793	3576448
chr4	125490700	125714173	ENSMUSG00000001985.9	Grik3	267.878	-1.17484	0.290442	-4.04501	5.23205e-05	0.000466611	Zfp57_MACS_peak_346	72.56	chr4	128585546	128585793	2871374
chr4	125504288	125504839	ENSMUSG00000082062.1	Ftl2-ps	941.867	1.54027	0.306836	5.01985	5.17117e-07	7.19137e-06	Zfp57_MACS_peak_346	72.56	chr4	128585546	128585793	3080708
chr4	126147744	126149875	ENSMUSG00000050212.4	Eva1b	100.376	1.66744	0.404593	4.12127	3.76785e-05	0.000346148	Zfp57_MACS_peak_346	72.56	chr4	128585546	128585793	2435672
chr4	126435012	126468583	ENSMUSG00000041530.16	Ago1	1573.83	-1.2035	0.230303	-5.2257	1.73501e-07	2.64855e-06	Zfp57_MACS_peak_346	72.56	chr4	128585546	128585793	2116964
chr4	126489541	126533472	ENSMUSG00000042500.11	Ago4	126.446	-1.4211	0.369618	-3.84477	0.000120665	0.000983486	Zfp57_MACS_peak_346	72.56	chr4	128585546	128585793	2052075
chr4	126753544	126870070	ENSMUSG00000028830.14	AU040320	440.63	-0.945445	0.258555	-3.65665	0.000255528	0.00188739	Zfp57_MACS_peak_346	72.56	chr4	128585546	128585793	1715477
chr4	127047094	127061152	ENSMUSG00000043872.14	Zmym1	506.718	1.28895	0.255303	5.04872	4.44783e-07	6.29477e-06	Zfp57_MACS_peak_346	72.56	chr4	128585546	128585793	1524395
chr4	127325235	127330844	ENSMUSG00000042367.12	Gjb3	97.201	3.3998	0.466009	7.29556	2.97417e-13	1.06246e-11	Zfp57_MACS_peak_346	72.56	chr4	128585546	128585793	1254703
chr4	127987857	128567656	ENSMUSG00000028804.20	Csmd2	195.764	-4.29723	0.423357	-10.1504	3.30101e-24	3.25344e-22	Zfp57_MACS_peak_346	72.56	chr4	128585546	128585793	17891
chr4	128654702	128752881	ENSMUSG00000028796.17	Phc2	899.513	-0.695574	0.261331	-2.66166	0.00777572	0.0334382	Zfp57_MACS_peak_346	72.56	chr4	128585546	128585793	68910
chr4	128755364	128769298	ENSMUSG00000028794.13	A3galt2	15.4062	-3.02656	1.10903	-2.72901	0.00635249	0.0282481	Zfp57_MACS_peak_346	72.56	chr4	128585546	128585793	169572
chr4	128773088	128806045	ENSMUSG00000028799.15	Zfp362	232.14	-1.71131	0.314596	-5.4397	5.3371e-08	8.98981e-07	Zfp57_MACS_peak_346	72.56	chr4	128585546	128585793	187296
chr4	128883580	128911328	ENSMUSG00000041000.8	Trim62	103.896	-2.48576	0.417055	-5.96027	2.51818e-09	5.30667e-08	Zfp57_MACS_peak_347	611.41	chr4	129079075	129079675	167748
chr4	129219578	129261404	ENSMUSG00000050390.12	C77080	236.68	0.969773	0.299907	3.23358	0.00122248	0.00726077	Zfp57_MACS_peak_347	611.41	chr4	129079075	129079675	139904
chr4	129619274	129623947	ENSMUSG00000028795.15	Ccdc28b	117.358	-1.33114	0.395621	-3.36467	0.000766339	0.00487046	Zfp57_MACS_peak_348	525.94	chr4	129432687	129433316	185959
chr4	129643980	129672767	ENSMUSG00000003731.13	Kpna6	903.086	0.683895	0.24405	2.80227	0.00507436	0.0236108	Zfp57_MACS_peak_348	525.94	chr4	129432687	129433316	210665
chr4	129984870	130022633	ENSMUSG00000028782.14	Adgrb2	283.001	-2.62538	0.302223	-8.68688	3.72532e-18	2.18619e-16	Zfp57_MACS_peak_349	135.88	chr4	130520579	130520921	497947
chr4	130308595	130315463	ENSMUSG00000028773.8	Fabp3	1766.04	1.7905	0.33064	5.41525	6.12039e-08	1.01491e-06	Zfp57_MACS_peak_349	135.88	chr4	130520579	130520921	205117
chr4	130531602	130574173	ENSMUSG00000078532.9	Nkain1	250.634	-1.60863	0.333463	-4.82401	1.40701e-06	1.81608e-05	Zfp57_MACS_peak_349	135.88	chr4	130520579	130520921	10682
chr4	130792537	130826319	ENSMUSG00000025743.14	Sdc3	442.604	-1.02073	0.288085	-3.54316	0.00039536	0.00275206	Zfp57_MACS_peak_350	52.78	chr4	130951975	130952173	125657
chr4	130913125	130936141	ENSMUSG00000028581.17	Laptm5	25.5996	4.53358	1.0364	4.37437	1.21786e-05	0.000127415	Zfp57_MACS_peak_350	52.78	chr4	130951975	130952173	15835
chr4	130944385	130955475	ENSMUSG00000040533.7	Matn1	10.9727	3.29907	1.22119	2.70152	0.00690242	0.0302802	Zfp57_MACS_peak_350	52.78	chr4	130951975	130952173	0
chr4	131768457	131838288	ENSMUSG00000028909.17	Ptpru	153.683	-1.51976	0.351101	-4.32855	1.50096e-05	0.000153687	Zfp57_MACS_peak_350	52.78	chr4	130951975	130952173	816285
chr4	131923413	132075321	ENSMUSG00000028906.16	Epb41	2288.81	-1.57368	0.220081	-7.15046	8.64847e-13	2.92632e-11	Zfp57_MACS_peak_351	178.37	chr4	132940539	132940931	865219
chr4	132308623	132311024	ENSMUSG00000086290.9	Snhg12	394.282	1.74015	0.285024	6.10527	1.0263e-09	2.29088e-08	Zfp57_MACS_peak_351	178.37	chr4	132940539	132940931	629516
chr4	132331919	132353605	ENSMUSG00000028896.13	Rcc1	474.602	0.753377	0.301629	2.4977	0.0125003	0.0490995	Zfp57_MACS_peak_351	178.37	chr4	132940539	132940931	586935
chr4	132348014	132353686	ENSMUSG00000085241.7	Snhg3	238.653	2.2681	0.313107	7.24386	4.36107e-13	1.52392e-11	Zfp57_MACS_peak_351	178.37	chr4	132940539	132940931	586854
chr4	132352322	132352526	ENSMUSG00000065353.1	Snora73b	156.091	2.01266	0.466657	4.31293	1.61104e-05	0.000163564	Zfp57_MACS_peak_351	178.37	chr4	132940539	132940931	588014
chr4	132352775	132352979	ENSMUSG00000064387.1	Snora73a	19.1216	4.57909	1.1491	3.98492	6.75015e-05	0.000587018	Zfp57_MACS_peak_351	178.37	chr4	132940539	132940931	587561
chr4	132732966	132757252	ENSMUSG00000028885.8	Smpdl3b	42.715	2.5896	0.608511	4.25563	2.08459e-05	0.00020535	Zfp57_MACS_peak_351	178.37	chr4	132940539	132940931	183288
chr4	132768332	132778752	ENSMUSG00000028884.14	Rpa2	461.331	1.19375	0.273018	4.37243	1.22873e-05	0.000128482	Zfp57_MACS_peak_351	178.37	chr4	132940539	132940931	161788
chr4	133130505	133199756	ENSMUSG00000028868.13	Wasf2	626.638	0.81305	0.25911	3.13785	0.00170191	0.00954174	Zfp57_MACS_peak_351	178.37	chr4	132940539	132940931	189575
chr4	133480132	133487938	ENSMUSG00000046694.6	Tent5b	38.0685	2.19615	0.654647	3.3547	0.00079451	0.00502457	Zfp57_MACS_peak_351	178.37	chr4	132940539	132940931	539202
chr4	133574745	133584243	ENSMUSG00000028850.2	Gpatch3	124.797	1.29203	0.387122	3.33752	0.000845305	0.00529952	Zfp57_MACS_peak_351	178.37	chr4	132940539	132940931	633815
chr4	133600556	133602168	ENSMUSG00000047281.3	Sfn	213.557	4.82506	0.443593	10.8772	1.48003e-27	1.83515e-25	Zfp57_MACS_peak_351	178.37	chr4	132940539	132940931	659626
chr4	133847290	133887797	ENSMUSG00000003644.17	Rps6ka1	962.113	1.10525	0.242489	4.55794	5.1658e-06	5.90961e-05	Zfp57_MACS_peak_351	178.37	chr4	132940539	132940931	906360
chr4	134003330	134018841	ENSMUSG00000050966.9	Lin28a	2229.1	2.70988	0.245239	11.0499	2.19388e-28	2.96931e-26	Zfp57_MACS_peak_351	178.37	chr4	132940539	132940931	1062400
chr4	134060815	134092504	ENSMUSG00000012123.17	Crybg2	35.4025	1.73925	0.640457	2.71563	0.00661498	0.0292395	Zfp57_MACS_peak_351	178.37	chr4	132940539	132940931	1119885
chr4	134228041	134238399	ENSMUSG00000028841.14	Cnksr1	32.8526	2.63131	0.695977	3.78075	0.000156358	0.00123208	Zfp57_MACS_peak_351	178.37	chr4	132940539	132940931	1287111
chr4	134275002	134287895	ENSMUSG00000050890.15	Pdik1l	259.076	-0.98847	0.292868	-3.37514	0.00073778	0.00471583	Zfp57_MACS_peak_351	178.37	chr4	132940539	132940931	1334072
chr4	134315120	134329629	ENSMUSG00000028834.13	Trim63	24.7134	3.28766	0.838302	3.9218	8.78889e-05	0.000742151	Zfp57_MACS_peak_351	178.37	chr4	132940539	132940931	1374190
chr4	134396320	134427413	ENSMUSG00000037366.14	Pafah2	168.189	1.38142	0.339297	4.0714	4.67311e-05	0.000421398	Zfp57_MACS_peak_351	178.37	chr4	132940539	132940931	1455390
chr4	134468320	134473843	ENSMUSG00000028832.11	Stmn1	2618.21	-0.946904	0.277169	-3.41635	0.000634676	0.00412787	Zfp57_MACS_peak_351	178.37	chr4	132940539	132940931	1527390
chr4	134537892	134552166	ENSMUSG00000050989.9	Selenon	647.64	-0.600383	0.240279	-2.49869	0.0124655	0.0490026	Zfp57_MACS_peak_351	178.37	chr4	132940539	132940931	1596962
chr4	134741554	134768024	ENSMUSG00000037295.7	Ldlrap1	347.001	1.057	0.313209	3.37473	0.000738881	0.00472093	Zfp57_MACS_peak_351	178.37	chr4	132940539	132940931	1800624
chr4	135541888	135573630	ENSMUSG00000037188.7	Grhl3	150.885	2.22255	0.357598	6.21521	5.12547e-10	1.19983e-08	Zfp57_MACS_peak_351	178.37	chr4	132940539	132940931	2600958
chr4	136143497	136145755	ENSMUSG00000007872.3	Id3	709.182	-1.05942	0.245712	-4.31163	1.62055e-05	0.000164268	Zfp57_MACS_peak_351	178.37	chr4	132940539	132940931	3202567
chr4	136172394	136196057	ENSMUSG00000018983.9	E2f2	100.439	-1.25393	0.417155	-3.00591	0.00264786	0.0137501	Zfp57_MACS_peak_351	178.37	chr4	132940539	132940931	3231464
chr4	136247729	136274898	ENSMUSG00000001604.14	Tcea3	98.6674	3.78347	0.480614	7.87216	3.48577e-15	1.52257e-13	Zfp57_MACS_peak_351	178.37	chr4	132940539	132940931	3306799
chr4	136284683	136293942	ENSMUSG00000051351.14	Zfp46	295.184	-1.03764	0.326562	-3.17748	0.00148558	0.00851519	Zfp57_MACS_peak_351	178.37	chr4	132940539	132940931	3343753
chr4	136310942	136359447	ENSMUSG00000066037.14	Hnrnpr	2057.89	-0.7993	0.217172	-3.68048	0.000232793	0.00173952	Zfp57_MACS_peak_351	178.37	chr4	132940539	132940931	3370012
chr4	136647539	136835988	ENSMUSG00000028664.14	Ephb2	1075.96	-1.7238	0.227857	-7.56525	3.87116e-14	1.52459e-12	Zfp57_MACS_peak_351	178.37	chr4	132940539	132940931	3706609
chr4	137741733	137796384	ENSMUSG00000028766.10	Alpl	132.859	1.44264	0.375554	3.84136	0.000122353	0.000995557	Zfp57_MACS_peak_352	1882.51	chr4	140823378	140824162	3026995
chr4	137993022	138208508	ENSMUSG00000028760.16	Eif4g3	1661.92	-0.549722	0.214514	-2.56264	0.010388	0.0422712	Zfp57_MACS_peak_352	1882.51	chr4	140823378	140824162	2614871
chr4	138216296	138244683	ENSMUSG00000028759.13	Hp1bp3	1385.58	-0.802075	0.234726	-3.41708	0.000632978	0.004121	Zfp57_MACS_peak_352	1882.51	chr4	140823378	140824162	2578696
chr4	138313409	138326307	ENSMUSG00000028756.12	Pink1	254.976	-1.04701	0.322097	-3.2506	0.00115161	0.00689927	Zfp57_MACS_peak_352	1882.51	chr4	140823378	140824162	2497072
chr4	138454314	138460123	ENSMUSG00000046447.3	Camk2n1	180.794	-3.04983	0.419418	-7.27158	3.55313e-13	1.2576e-11	Zfp57_MACS_peak_352	1882.51	chr4	140823378	140824162	2363256
chr4	138750533	138757626	ENSMUSG00000028749.7	Pla2g2f	6.21776	-6.1147	2.03479	-3.00508	0.00265513	0.0137767	Zfp57_MACS_peak_352	1882.51	chr4	140823378	140824162	2065753
chr4	138972888	139059171	ENSMUSG00000041143.16	Tmco4	29.3985	3.11751	0.756198	4.12261	3.74598e-05	0.000344469	Zfp57_MACS_peak_352	1882.51	chr4	140823378	140824162	1764208
chr4	139347435	139352576	ENSMUSG00000028741.13	Mrto4	432.701	0.954494	0.279234	3.41826	0.000630223	0.00410585	Zfp57_MACS_peak_352	1882.51	chr4	140823378	140824162	1470803
chr4	139530548	139620382	ENSMUSG00000041025.15	Iffo2	270.75	0.803597	0.304715	2.63721	0.00835922	0.0354962	Zfp57_MACS_peak_352	1882.51	chr4	140823378	140824162	1202997
chr4	139737062	139833528	ENSMUSG00000028736.13	Pax7	117.785	-4.78779	0.505992	-9.4622	3.01532e-21	2.37506e-19	Zfp57_MACS_peak_352	1882.51	chr4	140823378	140824162	989851
chr4	140026846	140246784	ENSMUSG00000040972.8	Igsf21	65.4527	-3.99075	0.587373	-6.79424	1.08887e-11	3.19497e-10	Zfp57_MACS_peak_352	1882.51	chr4	140823378	140824162	576595
chr4	140514485	140666012	ENSMUSG00000040964.16	Arhgef10l	284.929	-1.66346	0.28856	-5.76471	8.17966e-09	1.58953e-07	Zfp57_MACS_peak_352	1882.51	chr4	140823378	140824162	157367
chr4	140745865	140774236	ENSMUSG00000025330.6	Padi4	9.45413	6.66704	1.82324	3.6567	0.000255487	0.00188739	Zfp57_MACS_peak_352	1882.51	chr4	140823378	140824162	49143
chr4	141010418	141015984	ENSMUSG00000060572.17	Mfap2	73.3962	-3.17873	0.509463	-6.23938	4.39316e-10	1.03981e-08	Zfp57_MACS_peak_352	1882.51	chr4	140823378	140824162	186257
chr4	141066512	141078357	ENSMUSG00000028923.14	Necap2	426.543	1.2454	0.274977	4.52911	5.92338e-06	6.68868e-05	Zfp57_MACS_peak_352	1882.51	chr4	140823378	140824162	242351
chr4	141147913	141204062	ENSMUSG00000028920.9	Fbxo42	605.814	0.684267	0.249283	2.74494	0.00605218	0.0271514	Zfp57_MACS_peak_352	1882.51	chr4	140823378	140824162	323752
chr4	141301240	141329384	ENSMUSG00000006445.3	Epha2	1770.96	2.65871	0.234726	11.3268	9.66211e-30	1.48557e-27	Zfp57_MACS_peak_352	1882.51	chr4	140823378	140824162	477079
chr4	141576062	141606096	ENSMUSG00000006219.12	Fblim1	493.673	1.73113	0.282941	6.11834	9.45531e-10	2.12044e-08	Zfp57_MACS_peak_353	207.62	chr4	141854313	141854802	248218
chr4	141760189	141790931	ENSMUSG00000040697.10	Dnajc16	295.809	-0.713266	0.28524	-2.50058	0.012399	0.0487713	Zfp57_MACS_peak_353	207.62	chr4	141854313	141854802	63383
chr4	141890438	142015082	ENSMUSG00000051435.11	Fhad1	39.0149	-3.77347	0.806414	-4.67932	2.87829e-06	3.48569e-05	Zfp57_MACS_peak_354	87.64	chr4	141855050	141855471	34968
chr4	142030992	142084304	ENSMUSG00000040616.3	Tmem51	184.135	1.13794	0.344868	3.29964	0.00096809	0.00595595	Zfp57_MACS_peak_354	87.64	chr4	141855050	141855471	175522
chr4	144391674	144408464	ENSMUSG00000028591.11	Pramef12	73.8425	2.45554	0.509734	4.81731	1.45507e-06	1.87057e-05	Zfp57_MACS_peak_356	98.35	chr4	145401059	145401159	992596
chr4	145267137	145315164	ENSMUSG00000028602.12	Tnfrsf8	8.95664	4.14267	1.53731	2.69476	0.00704399	0.0307829	Zfp57_MACS_peak_356	98.35	chr4	145401059	145401159	85896
chr4	145446740	145450888	ENSMUSG00000082082.1	Gm13230	38.0072	3.29755	0.682692	4.83021	1.36388e-06	1.76396e-05	Zfp57_MACS_peak_356	98.35	chr4	145401059	145401159	45582
chr4	145464204	145467420	ENSMUSG00000052912.7	Smarca5-ps	11.3784	4.43052	1.41517	3.13074	0.00174366	0.00974171	Zfp57_MACS_peak_356	98.35	chr4	145401059	145401159	63046
chr4	145585166	145625345	ENSMUSG00000078502.10	Gm13212	73.7801	2.9189	0.495255	5.89374	3.77562e-09	7.69498e-08	Zfp57_MACS_peak_356	98.35	chr4	145401059	145401159	184008
chr4	145641357	145644399	ENSMUSG00000081885.1	Gm13231	11.0363	5.43874	1.74058	3.12467	0.00178008	0.00990196	Zfp57_MACS_peak_356	98.35	chr4	145401059	145401159	240199
chr4	145670685	145704441	ENSMUSG00000058186.13	Zfp980	171.601	8.42184	1.0755	7.83064	4.85378e-15	2.09629e-13	Zfp57_MACS_peak_356	98.35	chr4	145401059	145401159	269527
chr4	145689842	145690478	ENSMUSG00000082615.1	Gm13239	11.9898	7.00879	1.76626	3.96816	7.24288e-05	0.000625904	Zfp57_MACS_peak_356	98.35	chr4	145401059	145401159	288684
chr4	145825237	145829942	ENSMUSG00000084350.1	Znf41-ps	158.927	2.51704	0.36277	6.93839	3.96582e-12	1.24135e-10	Zfp57_MACS_peak_358	88.93	chr4	146185645	146185732	355704
chr4	145868794	145899975	ENSMUSG00000078500.3	Zfp986	13.5438	7.18594	1.72059	4.17644	2.96102e-05	0.000280472	Zfp57_MACS_peak_358	88.93	chr4	146185645	146185732	285671
chr4	146067752	146070928	ENSMUSG00000082195.3	Gm13034	22.1913	6.43075	1.58451	4.0585	4.93888e-05	0.000442726	Zfp57_MACS_peak_358	88.93	chr4	146185645	146185732	114718
chr4	146097298	146126621	ENSMUSG00000066009.8	Zfp987	134.144	7.04945	0.806594	8.73977	2.33584e-18	1.40729e-16	Zfp57_MACS_peak_358	88.93	chr4	146185645	146185732	59025
chr4	146156824	146198755	ENSMUSG00000066007.15	Zfp600	76.0383	5.35939	0.70706	7.57982	3.46045e-14	1.36844e-12	Zfp57_MACS_peak_358	88.93	chr4	146185645	146185732	0
chr4	146178124	146178766	ENSMUSG00000081522.1	Gm13170	9.287	6.64038	1.84024	3.60843	0.00030806	0.00222078	Zfp57_MACS_peak_358	88.93	chr4	146185645	146185732	6880
chr4	146239954	146241633	ENSMUSG00000084127.1	Gm13169	12.5037	2.81134	1.10733	2.53884	0.0111221	0.0448127	Zfp57_MACS_peak_358	88.93	chr4	146185645	146185732	54223
chr4	146251829	146278434	ENSMUSG00000085525.7	Gm13166	51.9404	2.31828	0.553891	4.18545	2.84598e-05	0.000271449	Zfp57_MACS_peak_358	88.93	chr4	146185645	146185732	66098
chr4	146449023	146470292	ENSMUSG00000070605.4	Zfp992	435.076	2.6931	0.270883	9.9419	2.73549e-23	2.55211e-21	Zfp57_MACS_peak_358	88.93	chr4	146185645	146185732	263292
chr4	146475332	146476111	ENSMUSG00000073716.6	Gm13241	30.4415	3.52734	0.792881	4.44876	8.63689e-06	9.36223e-05	Zfp57_MACS_peak_358	88.93	chr4	146185645	146185732	289601
chr4	146502027	146539395	ENSMUSG00000056300.14	Zfp981	157.919	6.95665	0.730508	9.52302	1.68215e-21	1.37818e-19	Zfp57_MACS_peak_358	88.93	chr4	146185645	146185732	316296
chr4	146610961	146658160	ENSMUSG00000063245.11	Zfp993	34.9816	3.87561	0.762149	5.08511	3.67405e-07	5.25384e-06	Zfp57_MACS_peak_358	88.93	chr4	146185645	146185732	425230
chr4	146892406	146909590	ENSMUSG00000045699.3	Gm21411	146.947	6.35085	0.64735	9.81053	1.01432e-22	9.23898e-21	Zfp57_MACS_peak_358	88.93	chr4	146185645	146185732	706675
chr4	146932742	146933389	ENSMUSG00000093919.1	Gm20760	8.5668	5.065	1.83133	2.76575	0.00567924	0.0257853	Zfp57_MACS_peak_358	88.93	chr4	146185645	146185732	747011
chr4	146942476	146945825	ENSMUSG00000083027.1	Gm13140	7.95884	3.96729	1.58498	2.50305	0.0123128	0.0485018	Zfp57_MACS_peak_358	88.93	chr4	146185645	146185732	756745
chr4	146971976	146990755	ENSMUSG00000086147.2	Zfp989	39.1426	7.26167	1.50835	4.81431	1.47706e-06	1.89504e-05	Zfp57_MACS_peak_358	88.93	chr4	146185645	146185732	786245
chr4	147021850	147060794	ENSMUSG00000067919.8	Rex2	79.9944	7.30556	1.10647	6.60257	4.04098e-11	1.10317e-09	Zfp57_MACS_peak_361	97.59	chr4	147809493	147809660	748700
chr4	147132038	147180579	ENSMUSG00000067916.9	Zfp991	142.139	3.54349	0.402039	8.81379	1.20981e-18	7.47631e-17	Zfp57_MACS_peak_361	97.59	chr4	147809493	147809660	628915
chr4	147136278	147457019	ENSMUSG00000097122.1	Gm26624	24.9432	2.2595	0.861758	2.62196	0.00874258	0.0367827	Zfp57_MACS_peak_361	97.59	chr4	147809493	147809660	352475
chr4	147230284	147259338	ENSMUSG00000087207.8	Gm13147	126.064	10.4041	1.4877	6.99341	2.68288e-12	8.5937e-11	Zfp57_MACS_peak_361	97.59	chr4	147809493	147809660	550156
chr4	147275976	147279096	ENSMUSG00000082925.1	Gm13135	14.3876	3.43788	1.12364	3.05959	0.00221639	0.0118621	Zfp57_MACS_peak_361	97.59	chr4	147809493	147809660	530398
chr4	147305674	147333734	ENSMUSG00000078498.5	Zfp988	288.237	6.84016	0.540035	12.6661	9.10902e-37	2.43148e-34	Zfp57_MACS_peak_361	97.59	chr4	147809493	147809660	475760
chr4	147361303	147391004	ENSMUSG00000078497.9	Zfp978	87.7751	7.45517	1.10783	6.72954	1.70201e-11	4.85325e-10	Zfp57_MACS_peak_361	97.59	chr4	147809493	147809660	418490
chr4	147540218	147543500	ENSMUSG00000078160.2	Gm16503	8.38178	4.97642	1.83187	2.71658	0.00659611	0.0291628	Zfp57_MACS_peak_361	97.59	chr4	147809493	147809660	265994
chr4	147553277	147585198	ENSMUSG00000065999.13	Zfp985	128.275	2.77201	0.39844	6.95715	3.47216e-12	1.09336e-10	Zfp57_MACS_peak_361	97.59	chr4	147809493	147809660	224296
chr4	147611937	147642513	ENSMUSG00000066000.12	Zfp979	444.376	2.76866	0.281773	9.82585	8.71384e-23	7.97483e-21	Zfp57_MACS_peak_361	97.59	chr4	147809493	147809660	166981
chr4	147668518	147670854	ENSMUSG00000086130.1	Gm16211	9.67613	6.70078	1.81623	3.68939	0.000224793	0.0016863	Zfp57_MACS_peak_361	97.59	chr4	147809493	147809660	138640
chr4	147673502	147702553	ENSMUSG00000062518.7	Zfp534	349.2	8.4372	0.771491	10.9362	7.73573e-28	9.91153e-26	Zfp57_MACS_peak_361	97.59	chr4	147809493	147809660	106941
chr4	147753974	147809788	ENSMUSG00000078495.10	Zfp984	246.181	1.04917	0.323043	3.24778	0.00116308	0.00694845	Zfp57_MACS_peak_361	97.59	chr4	147809493	147809660	0
chr4	147860778	147868816	ENSMUSG00000029022.18	Miip	208.188	1.08013	0.32139	3.3608	0.000777172	0.00493007	Zfp57_MACS_peak_361	97.59	chr4	147809493	147809660	51119
chr4	148004259	148038821	ENSMUSG00000029016.13	Clcn6	723.542	-0.647119	0.242072	-2.67325	0.00751193	0.0324869	Zfp57_MACS_peak_361	97.59	chr4	147809493	147809660	194600
chr4	148077061	148088031	ENSMUSG00000029007.8	Agtrap	322.63	1.1407	0.308947	3.69222	0.000222304	0.00167154	Zfp57_MACS_peak_361	97.59	chr4	147809493	147809660	267402
chr4	148098437	148130698	ENSMUSG00000029005.4	Draxin	208.644	-5.81278	0.487193	-11.9312	8.14326e-33	1.70114e-30	Zfp57_MACS_peak_362	666.78	chr4	148415472	148415917	284775
chr4	148145716	148152140	ENSMUSG00000055401.14	Fbxo6	243.993	1.15314	0.370803	3.10983	0.00187196	0.0103264	Zfp57_MACS_peak_362	666.78	chr4	148415472	148415917	263333
chr4	148160621	148166424	ENSMUSG00000041556.8	Fbxo2	44.4077	2.01629	0.591279	3.41005	0.000649506	0.00421433	Zfp57_MACS_peak_362	666.78	chr4	148415472	148415917	249049
chr4	148240264	148287965	ENSMUSG00000041544.11	Disp3	108.489	-2.60015	0.435888	-5.96518	2.4437e-09	5.16671e-08	Zfp57_MACS_peak_362	666.78	chr4	148415472	148415917	127508
chr4	148591503	148594993	ENSMUSG00000006442.10	Srm	586.964	1.20822	0.280911	4.30107	1.69976e-05	0.000171664	Zfp57_MACS_peak_362	666.78	chr4	148415472	148415917	175587
chr4	148804429	148954889	ENSMUSG00000028977.16	Casz1	260.092	-1.57894	0.29436	-5.36399	8.14038e-08	1.32765e-06	Zfp57_MACS_peak_362	666.78	chr4	148415472	148415917	388513
chr4	149176319	149307693	ENSMUSG00000063077.14	Kif1b	3330	-1.5305	0.214869	-7.12296	1.05632e-12	3.54302e-11	Zfp57_MACS_peak_363	136.98	chr4	149788682	149788977	480990
chr4	149586468	149648899	ENSMUSG00000039953.13	Clstn1	1749.85	-0.996117	0.220549	-4.51654	6.2859e-06	7.04835e-05	Zfp57_MACS_peak_363	136.98	chr4	149788682	149788977	139784
chr4	150068539	150070997	ENSMUSG00000102813.1	Gm37795	115.705	1.51316	0.429217	3.52541	0.000422835	0.00290958	Zfp57_MACS_peak_363	136.98	chr4	149788682	149788977	279563
chr4	150853919	150868892	ENSMUSG00000028967.10	Errfi1	833.991	0.924785	0.265946	3.47734	0.000506417	0.00340864	Zfp57_MACS_peak_364	197.06	chr4	151144551	151144825	275660
chr4	150914562	150946102	ENSMUSG00000028965.13	Tnfrsf9	34.7116	-4.51746	0.842414	-5.36252	8.20692e-08	1.33555e-06	Zfp57_MACS_peak_364	197.06	chr4	151144551	151144825	198450
chr4	150917322	151861876	ENSMUSG00000014592.20	Camta1	401.432	-1.40211	0.273933	-5.11843	3.08085e-07	4.47211e-06	Zfp57_MACS_peak_364	197.06	chr4	151144551	151144825	0
chr4	152008803	152017680	ENSMUSG00000073700.3	Klhl21	254.646	0.970695	0.314628	3.08521	0.00203407	0.011037	Zfp57_MACS_peak_364	197.06	chr4	151144551	151144825	863979
chr4	152039321	152061494	ENSMUSG00000028948.16	Nol9	867.09	1.24425	0.232706	5.34688	8.9482e-08	1.4476e-06	Zfp57_MACS_peak_364	197.06	chr4	151144551	151144825	894497
chr4	152274232	152285337	ENSMUSG00000042804.13	Gpr153	154.014	-1.80468	0.356057	-5.06852	4.00928e-07	5.70774e-06	Zfp57_MACS_peak_364	197.06	chr4	151144551	151144825	1129408
chr4	152325742	152334071	ENSMUSG00000028936.15	Rpl22	3112.15	0.531892	0.209843	2.53471	0.011254	0.0452303	Zfp57_MACS_peak_364	197.06	chr4	151144551	151144825	1180918
chr4	152390742	152477871	ENSMUSG00000028931.11	Kcnab2	84.534	-2.54531	0.454691	-5.59789	2.16971e-08	3.94509e-07	Zfp57_MACS_peak_364	197.06	chr4	151144551	151144825	1245918
chr4	152476706	152563183	ENSMUSG00000039577.17	Nphp4	110.315	-1.41865	0.387079	-3.66501	0.000247332	0.00183701	Zfp57_MACS_peak_364	197.06	chr4	151144551	151144825	1331882
chr4	153373221	153482811	ENSMUSG00000039546.9	Ajap1	95.6435	-2.31084	0.427447	-5.40614	6.43974e-08	1.06236e-06	Zfp57_MACS_peak_365	1915.13	chr4	154972349	154973171	1489539
chr4	154020470	154026230	ENSMUSG00000078350.11	Smim1	88.7952	1.37987	0.489188	2.82073	0.00479138	0.0224993	Zfp57_MACS_peak_365	1915.13	chr4	154972349	154973171	946120
chr4	154170730	154275713	ENSMUSG00000057751.14	Megf6	392.64	-2.02437	0.296448	-6.82875	8.5659e-12	2.54056e-10	Zfp57_MACS_peak_365	1915.13	chr4	154972349	154973171	696637
chr4	154278486	154301676	ENSMUSG00000029032.12	Arhgef16	163.819	2.08519	0.351685	5.92914	3.04529e-09	6.30683e-08	Zfp57_MACS_peak_365	1915.13	chr4	154972349	154973171	670674
chr4	154316125	154636873	ENSMUSG00000039410.16	Prdm16	127.255	-1.68384	0.404106	-4.16681	3.08886e-05	0.000290861	Zfp57_MACS_peak_365	1915.13	chr4	154972349	154973171	335477
chr4	154637576	154644724	ENSMUSG00000085069.2	Gm13111	16.4918	-3.64318	1.09582	-3.32463	0.00088536	0.00551922	Zfp57_MACS_peak_365	1915.13	chr4	154972349	154973171	327626
chr4	154645754	154655318	ENSMUSG00000086810.1	Gm13110	8.51121	6.51509	1.86151	3.4999	0.00046544	0.0031676	Zfp57_MACS_peak_365	1915.13	chr4	154972349	154973171	317032
chr4	154960923	154962371	ENSMUSG00000048001.7	Hes5	198.602	-5.17842	0.438557	-11.8079	3.55466e-32	6.94195e-30	Zfp57_MACS_peak_365	1915.13	chr4	154972349	154973171	9979
chr4	154983115	155056784	ENSMUSG00000029055.17	Plch2	37.6966	-2.37688	0.63751	-3.72838	0.000192717	0.0014774	Zfp57_MACS_peak_365	1915.13	chr4	154972349	154973171	9945
chr4	155740641	155761093	ENSMUSG00000029036.18	Atad3a	751.983	0.70647	0.234402	3.01393	0.00257886	0.0134354	Zfp57_MACS_peak_367	202.45	chr4	156176121	156176434	415029
chr4	155891822	155907251	ENSMUSG00000029033.16	Acap3	230.773	-1.02941	0.319219	-3.22478	0.00126068	0.00744452	Zfp57_MACS_peak_367	202.45	chr4	156176121	156176434	268871
chr4	156203304	156205151	ENSMUSG00000078349.2	AW011738	18.08	-2.39417	0.894072	-2.67783	0.00741016	0.032119	Zfp57_MACS_peak_369	249.92	chr4	156178723	156179123	24182
chr4	156236010	156247616	ENSMUSG00000095567.7	Noc2l	1422.96	0.638297	0.233287	2.7361	0.00621715	0.0277426	Zfp57_MACS_peak_369	249.92	chr4	156178723	156179123	56888
chr4	156331103	156339499	ENSMUSG00000057021.13	Vmn2r-ps159	32.7822	-8.52038	2.35866	-3.61237	0.000303406	0.00219216	Zfp57_MACS_peak_369	249.92	chr4	156178723	156179123	151981
chr5	3928054	4081310	ENSMUSG00000040407.17	Akap9	3561.55	-1.07371	0.232044	-4.62717	3.70692e-06	4.36807e-05	Zfp57_MACS_peak_370	95.94	chr5	13859503	13859809	9778194
chr5	4803391	5420312	ENSMUSG00000028926.15	Cdk14	491.795	-0.740888	0.256699	-2.88622	0.00389902	0.0190792	Zfp57_MACS_peak_370	95.94	chr5	13859503	13859809	8439192
chr5	5579278	5664239	ENSMUSG00000040473.15	Cfap69	50.8447	-1.68364	0.595474	-2.8274	0.00469277	0.0221272	Zfp57_MACS_peak_370	95.94	chr5	13859503	13859809	8195265
chr5	5736317	5749326	ENSMUSG00000015652.9	Steap1	26.5149	2.29942	0.738057	3.1155	0.00183631	0.0101677	Zfp57_MACS_peak_370	95.94	chr5	13859503	13859809	8110178
chr5	5781615	5783555	ENSMUSG00000100801.1	Gm15459	1094.91	-5.12416	0.290145	-17.6607	8.41552e-70	1.61738e-66	Zfp57_MACS_peak_370	95.94	chr5	13859503	13859809	8075949
chr5	6769010	7344756	ENSMUSG00000092094.5	Zfp804b	18.1392	-4.14879	1.10858	-3.74243	0.000182253	0.00140446	Zfp57_MACS_peak_370	95.94	chr5	13859503	13859809	6514748
chr5	7179365	7180700	ENSMUSG00000095159.2	Tubb4b-ps1	156.086	1.08137	0.391645	2.76109	0.00576088	0.0260637	Zfp57_MACS_peak_370	95.94	chr5	13859503	13859809	6678804
chr5	8072352	8368160	ENSMUSG00000040537.17	Adam22	270.17	-1.8583	0.302088	-6.1515	7.67535e-10	1.74778e-08	Zfp57_MACS_peak_370	95.94	chr5	13859503	13859809	5491344
chr5	8396973	8422716	ENSMUSG00000002297.16	Dbf4	1670.5	1.43515	0.215095	6.67218	2.52036e-11	7.08168e-10	Zfp57_MACS_peak_370	95.94	chr5	13859503	13859809	5436788
chr5	8422850	8454797	ENSMUSG00000054099.11	Slc25a40	225.505	0.96933	0.347469	2.78969	0.00527586	0.0243099	Zfp57_MACS_peak_370	95.94	chr5	13859503	13859809	5404707
chr5	8490334	8622952	ENSMUSG00000040570.14	Rundc3b	123.947	-1.9284	0.390581	-4.93726	7.92295e-07	1.07082e-05	Zfp57_MACS_peak_370	95.94	chr5	13859503	13859809	5236552
chr5	8660077	8748575	ENSMUSG00000040584.8	Abcb1a	28.2054	3.18056	0.778668	4.08461	4.41505e-05	0.000399495	Zfp57_MACS_peak_370	95.94	chr5	13859503	13859809	5110929
chr5	8798147	8866315	ENSMUSG00000028970.9	Abcb1b	172.101	3.71277	0.393639	9.4319	4.02737e-21	3.13368e-19	Zfp57_MACS_peak_370	95.94	chr5	13859503	13859809	4993189
chr5	9266118	9481825	ENSMUSG00000056004.16	9330182L06Rik	99.0284	-2.83949	0.438922	-6.46923	9.85006e-11	2.57562e-09	Zfp57_MACS_peak_370	95.94	chr5	13859503	13859809	4377679
chr5	9485541	9725170	ENSMUSG00000003974.6	Grm3	9.19049	-5.2082	1.81197	-2.87434	0.00404877	0.0196796	Zfp57_MACS_peak_370	95.94	chr5	13859503	13859809	4134334
chr5	14025276	14256689	ENSMUSG00000063531.7	Sema3e	252.772	2.61386	0.314661	8.30692	9.82221e-17	4.98082e-15	Zfp57_MACS_peak_370	95.94	chr5	13859503	13859809	165468
chr5	14027894	14029765	ENSMUSG00000105528.1	Gm43519	15.1347	3.3866	1.13793	2.97612	0.00291922	0.0149254	Zfp57_MACS_peak_370	95.94	chr5	13859503	13859809	168086
chr5	14242462	14245339	ENSMUSG00000106310.1	Gm43523	10.5171	5.32084	1.74097	3.05625	0.00224122	0.011975	Zfp57_MACS_peak_370	95.94	chr5	13859503	13859809	382654
chr5	14514918	14863459	ENSMUSG00000061601.15	Pclo	197.832	-1.90007	0.336929	-5.63938	1.7066e-08	3.16594e-07	Zfp57_MACS_peak_370	95.94	chr5	13859503	13859809	655110
chr5	15934691	16374511	ENSMUSG00000040118.15	Cacna2d1	733.613	-1.9407	0.302894	-6.40721	1.48203e-10	3.7776e-09	Zfp57_MACS_peak_370	95.94	chr5	13859503	13859809	2074883
chr5	16107129	16109780	ENSMUSG00000105526.1	Gm43490	27.5786	-2.93483	0.844025	-3.47718	0.000506714	0.00340864	Zfp57_MACS_peak_370	95.94	chr5	13859503	13859809	2247321
chr5	17574281	17730268	ENSMUSG00000028780.13	Sema3c	431.814	-0.786245	0.271046	-2.90079	0.00372228	0.0183385	Zfp57_MACS_peak_370	95.94	chr5	13859503	13859809	3714473
chr5	21757267	21785251	ENSMUSG00000029014.14	Dnajc2	902.611	0.743754	0.24539	3.0309	0.00243823	0.0128311	Zfp57_MACS_peak_371	300.98	chr5	24499800	24500174	2714550
chr5	21884454	22344702	ENSMUSG00000042453.14	Reln	1169.49	-5.7874	0.993867	-5.82311	5.77621e-09	1.14329e-07	Zfp57_MACS_peak_371	300.98	chr5	24499800	24500174	2155099
chr5	23434441	23504235	ENSMUSG00000029004.15	Kmt2e	1099.63	-1.28933	0.309079	-4.17153	3.02562e-05	0.000285606	Zfp57_MACS_peak_371	300.98	chr5	24499800	24500174	995566
chr5	23503264	23684617	ENSMUSG00000062604.11	Srpk2	845.249	-0.621421	0.249275	-2.49292	0.0126699	0.0496841	Zfp57_MACS_peak_371	300.98	chr5	24499800	24500174	815184
chr5	23698296	23712667	ENSMUSG00000105987.4	AI506816	272.4	1.32859	0.292995	4.53453	5.77331e-06	6.53459e-05	Zfp57_MACS_peak_371	300.98	chr5	24499800	24500174	787134
chr5	23850597	23855038	ENSMUSG00000097180.5	2700038G22Rik	89.1884	1.22223	0.471322	2.5932	0.00950869	0.0393937	Zfp57_MACS_peak_371	300.98	chr5	24499800	24500174	644763
chr5	23915276	24030690	ENSMUSG00000028995.14	Fam126a	592.52	-1.25209	0.258164	-4.84999	1.23466e-06	1.61093e-05	Zfp57_MACS_peak_371	300.98	chr5	24499800	24500174	469111
chr5	24100605	24160792	ENSMUSG00000028986.12	Klhl7	748.427	-1.25184	0.25261	-4.95564	7.20942e-07	9.8268e-06	Zfp57_MACS_peak_371	300.98	chr5	24499800	24500174	339009
chr5	24153294	24155888	ENSMUSG00000106665.1	Gm43389	49.4972	-1.94286	0.712383	-2.72728	0.00638597	0.0283708	Zfp57_MACS_peak_371	300.98	chr5	24499800	24500174	343913
chr5	24319589	24351604	ENSMUSG00000038319.14	Kcnh2	158.81	-1.19006	0.341116	-3.48874	0.000485311	0.00328654	Zfp57_MACS_peak_371	300.98	chr5	24499800	24500174	148197
chr5	24384181	24392143	ENSMUSG00000038295.14	Atg9b	53.8296	3.20618	0.57876	5.53974	3.02923e-08	5.34608e-07	Zfp57_MACS_peak_371	300.98	chr5	24499800	24500174	107658
chr5	24565345	24577467	ENSMUSG00000028953.10	Abcf2	1007.54	0.704987	0.263195	2.67857	0.00739366	0.0320611	Zfp57_MACS_peak_371	300.98	chr5	24499800	24500174	65172
chr5	24685532	24710378	ENSMUSG00000028954.11	Nub1	1318.07	1.03974	0.225272	4.61549	3.92171e-06	4.59022e-05	Zfp57_MACS_peak_371	300.98	chr5	24499800	24500174	185359
chr5	26817203	27727505	ENSMUSG00000061576.15	Dpp6	88.8326	-3.98193	0.625511	-6.36588	1.94167e-10	4.84636e-09	Zfp57_MACS_peak_372	456.12	chr5	27890207	27890709	162703
chr5	28071363	28078662	ENSMUSG00000045294.11	Insig1	3165.84	1.01421	0.292214	3.47078	0.000518948	0.00347878	Zfp57_MACS_peak_372	456.12	chr5	27890207	27890709	180655
chr5	28165694	28172166	ENSMUSG00000039095.8	En2	147.161	-3.68551	0.476171	-7.7399	9.94946e-15	4.17508e-13	Zfp57_MACS_peak_372	456.12	chr5	27890207	27890709	274986
chr5	28200819	28245806	ENSMUSG00000044681.19	Cnpy1	176.498	-1.53248	0.355133	-4.31524	1.59429e-05	0.00016212	Zfp57_MACS_peak_372	456.12	chr5	27890207	27890709	310111
chr5	29229802	29378390	ENSMUSG00000010721.15	Lmbr1	159.725	-0.996291	0.351447	-2.83482	0.0045851	0.0217315	Zfp57_MACS_peak_372	456.12	chr5	27890207	27890709	1339094
chr5	29538153	29538509	ENSMUSG00000078182.4	Gm6083	29.6748	6.85685	1.53732	4.46027	8.18549e-06	8.91315e-05	Zfp57_MACS_peak_372	456.12	chr5	27890207	27890709	1647445
chr5	30092940	30097686	ENSMUSG00000104667.1	Gm4961	6.97405	4.76314	1.88696	2.52424	0.0115947	0.046338	Zfp57_MACS_peak_372	456.12	chr5	27890207	27890709	2202232
chr5	30103584	30106086	ENSMUSG00000086815.4	3110082J24Rik	5.44459	-5.93853	2.08517	-2.84798	0.0043997	0.0210082	Zfp57_MACS_peak_372	456.12	chr5	27890207	27890709	2212876
chr5	30105161	30118378	ENSMUSG00000044576.6	Garem2	128.901	-2.84378	0.393392	-7.22888	4.86991e-13	1.68639e-11	Zfp57_MACS_peak_372	456.12	chr5	27890207	27890709	2214453
chr5	30711564	30799375	ENSMUSG00000029168.14	Dpysl5	660.061	-2.39162	0.283905	-8.42402	3.63794e-17	1.94757e-15	Zfp57_MACS_peak_372	456.12	chr5	27890207	27890709	2820856
chr5	30933143	30945591	ENSMUSG00000029161.7	Cgref1	105.542	1.03969	0.398678	2.60785	0.0091112	0.0380256	Zfp57_MACS_peak_372	456.12	chr5	27890207	27890709	3042435
chr5	31054780	31078479	ENSMUSG00000013629.16	Cad	1937.42	0.54496	0.218797	2.49071	0.012749	0.0498926	Zfp57_MACS_peak_372	456.12	chr5	27890207	27890709	3164072
chr5	31253277	31291116	ENSMUSG00000038564.11	Ift172	263.094	-0.771348	0.305288	-2.52663	0.0115164	0.0460441	Zfp57_MACS_peak_372	456.12	chr5	27890207	27890709	3362569
chr5	31297443	31327314	ENSMUSG00000059434.9	Gckr	18.9433	3.70633	1.06973	3.46473	0.000530762	0.0035361	Zfp57_MACS_peak_372	456.12	chr5	27890207	27890709	3406735
chr5	31486629	31495179	ENSMUSG00000107142.1	4930566F21Rik	15.9261	7.41828	1.70273	4.35671	1.32033e-05	0.000136721	Zfp57_MACS_peak_372	456.12	chr5	27890207	27890709	3595921
chr5	32135801	32157842	ENSMUSG00000029135.10	Fosl2	381.64	0.936373	0.272391	3.4376	0.00058689	0.00386415	Zfp57_MACS_peak_372	456.12	chr5	27890207	27890709	4245093
chr5	32611171	32687057	ENSMUSG00000014932.15	Yes1	1058.36	0.619439	0.227497	2.72284	0.00647235	0.0287139	Zfp57_MACS_peak_372	456.12	chr5	27890207	27890709	4720463
chr5	33018816	33027966	ENSMUSG00000018965.11	Ywhah	1277.68	0.81206	0.279838	2.90189	0.00370913	0.0183066	Zfp57_MACS_peak_372	456.12	chr5	27890207	27890709	5128108
chr5	33104219	33162870	ENSMUSG00000011034.6	Slc5a1	12.2836	5.59451	1.70329	3.28453	0.00102152	0.00623257	Zfp57_MACS_peak_372	456.12	chr5	27890207	27890709	5213511
chr5	33198184	33218455	ENSMUSG00000037379.7	Spon2	111.915	2.0165	0.397248	5.07617	3.85117e-07	5.49077e-06	Zfp57_MACS_peak_372	456.12	chr5	27890207	27890709	5307476
chr5	33378549	33419754	ENSMUSG00000037355.14	Uvssa	278.596	-1.00749	0.343648	-2.93174	0.00337074	0.0168748	Zfp57_MACS_peak_372	456.12	chr5	27890207	27890709	5487841
chr5	33721674	33737068	ENSMUSG00000054252.18	Fgfr3	310.759	-1.37606	0.32167	-4.27787	1.88689e-05	0.000187897	Zfp57_MACS_peak_372	456.12	chr5	27890207	27890709	5830966
chr5	33820725	33897975	ENSMUSG00000057406.16	Nsd2	2396.29	-1.2761	0.21421	-5.95727	2.56489e-09	5.39329e-08	Zfp57_MACS_peak_372	456.12	chr5	27890207	27890709	5930017
chr5	33983433	33985013	ENSMUSG00000070858.12	Gm1673	89.0318	-1.94217	0.459703	-4.22484	2.39112e-05	0.000232919	Zfp57_MACS_peak_372	456.12	chr5	27890207	27890709	6092725
chr5	33995984	34005916	ENSMUSG00000048142.9	Nat8l	107.459	-2.34867	0.415979	-5.64613	1.64099e-08	3.05011e-07	Zfp57_MACS_peak_372	456.12	chr5	27890207	27890709	6105276
chr5	34336289	34355629	ENSMUSG00000029110.13	Rnf4	2785.49	0.636743	0.222805	2.85785	0.00426528	0.0204987	Zfp57_MACS_peak_372	456.12	chr5	27890207	27890709	6445581
chr5	34525838	34563641	ENSMUSG00000054520.15	Sh3bp2	128.521	-1.04559	0.3641	-2.87172	0.00408243	0.0197763	Zfp57_MACS_peak_372	456.12	chr5	27890207	27890709	6635130
chr5	34573664	34632308	ENSMUSG00000029106.14	Add1	1567.95	-0.585572	0.233624	-2.50647	0.0121943	0.0481433	Zfp57_MACS_peak_372	456.12	chr5	27890207	27890709	6682956
chr5	34633642	34637212	ENSMUSG00000001082.12	Mfsd10	316.706	0.912804	0.278964	3.27213	0.00106742	0.00646214	Zfp57_MACS_peak_372	456.12	chr5	27890207	27890709	6742934
chr5	34638536	34660148	ENSMUSG00000036693.12	Nop14	670.121	0.918452	0.244189	3.76124	0.000169074	0.00131503	Zfp57_MACS_peak_372	456.12	chr5	27890207	27890709	6747828
chr5	34949445	35039644	ENSMUSG00000029101.16	Rgs12	691.154	-0.759717	0.236998	-3.20559	0.00134787	0.00785944	Zfp57_MACS_peak_372	456.12	chr5	27890207	27890709	7058737
chr5	35697180	35739987	ENSMUSG00000036553.16	Sh3tc1	111.326	3.17354	0.437285	7.25738	3.94673e-13	1.38924e-11	Zfp57_MACS_peak_372	456.12	chr5	27890207	27890709	7806472
chr5	35893319	36003923	ENSMUSG00000029094.12	Afap1	792.729	-0.733707	0.234648	-3.12684	0.00176694	0.00984027	Zfp57_MACS_peak_372	456.12	chr5	27890207	27890709	8002611
chr5	36017180	36398139	ENSMUSG00000029093.14	Sorcs2	124.201	-2.46393	0.401198	-6.14143	8.17821e-10	1.84914e-08	Zfp57_MACS_peak_372	456.12	chr5	27890207	27890709	8126472
chr5	36600485	36696024	ENSMUSG00000029190.19	D5Ertd579e	990.797	-0.682551	0.228922	-2.98159	0.00286756	0.0147082	Zfp57_MACS_peak_372	456.12	chr5	27890207	27890709	8709777
chr5	36868513	36955078	ENSMUSG00000029120.10	Ppp2r2c	116.996	1.52227	0.386915	3.93437	8.34153e-05	0.000709991	Zfp57_MACS_peak_372	456.12	chr5	27890207	27890709	8977805
chr5	37241940	37292133	ENSMUSG00000029121.16	Crmp1	1167.4	-2.11568	0.257589	-8.21339	2.15031e-16	1.0624e-14	Zfp57_MACS_peak_372	456.12	chr5	27890207	27890709	9351232
chr5	37338499	37425055	ENSMUSG00000050248.11	Evc2	179.682	1.06586	0.36723	2.90244	0.00370263	0.0182792	Zfp57_MACS_peak_372	456.12	chr5	27890207	27890709	9447791
chr5	37446825	37717171	ENSMUSG00000029123.8	Stk32b	13.209	-3.67997	1.21866	-3.0197	0.00253027	0.0132288	Zfp57_MACS_peak_372	456.12	chr5	27890207	27890709	9556117
chr5	37820485	37824583	ENSMUSG00000048450.10	Msx1	201.859	-3.85666	0.375073	-10.2824	8.45889e-25	8.60167e-23	Zfp57_MACS_peak_372	456.12	chr5	27890207	27890709	9929777
chr5	38137192	38159907	ENSMUSG00000029126.7	Nsg1	310.897	-3.58228	0.330324	-10.8448	2.11209e-27	2.58549e-25	Zfp57_MACS_peak_372	456.12	chr5	27890207	27890709	10246484
chr5	38220470	38234306	ENSMUSG00000067367.9	Lyar	606.893	0.983274	0.28978	3.39317	0.000690889	0.00445876	Zfp57_MACS_peak_372	456.12	chr5	27890207	27890709	10329762
chr5	38526813	38563221	ENSMUSG00000005103.12	Wdr1	2600.79	0.768435	0.244149	3.1474	0.00164732	0.00927079	Zfp57_MACS_peak_372	456.12	chr5	27890207	27890709	10636105
chr5	41624976	41708157	ENSMUSG00000029128.12	Rab28	328.724	-0.777881	0.27876	-2.79051	0.00526255	0.0242719	Zfp57_MACS_peak_374	280.6	chr5	52516021	52516491	10807865
chr5	43515538	43618803	ENSMUSG00000061535.11	C1qtnf7	14.2608	2.55773	1.01847	2.51134	0.0120275	0.0476907	Zfp57_MACS_peak_374	280.6	chr5	52516021	52516491	8897219
chr5	43978858	43981779	ENSMUSG00000048373.8	Fgfbp1	115.22	4.46325	0.492072	9.07031	1.18676e-19	8.00291e-18	Zfp57_MACS_peak_374	280.6	chr5	52516021	52516491	8534243
chr5	43993620	44102032	ENSMUSG00000029086.15	Prom1	711.132	-1.39167	0.241591	-5.76045	8.38884e-09	1.62854e-07	Zfp57_MACS_peak_374	280.6	chr5	52516021	52516491	8413990
chr5	44105849	44107539	ENSMUSG00000105048.1	Gm42966	5.25688	-5.88112	2.0751	-2.83414	0.00459494	0.021762	Zfp57_MACS_peak_374	280.6	chr5	52516021	52516491	8408483
chr5	44472132	44799680	ENSMUSG00000039706.11	Ldb2	65.9835	-5.46649	0.802485	-6.81196	9.62787e-12	2.84237e-10	Zfp57_MACS_peak_374	280.6	chr5	52516021	52516491	7716342
chr5	44623919	44627701	ENSMUSG00000105861.1	Gm43508	8.22777	-6.51801	1.94125	-3.35764	0.000786121	0.00497972	Zfp57_MACS_peak_374	280.6	chr5	52516021	52516491	7888321
chr5	44751164	44753757	ENSMUSG00000106603.1	Gm43509	8.35663	-6.5397	1.96987	-3.31986	0.000900638	0.00559949	Zfp57_MACS_peak_374	280.6	chr5	52516021	52516491	7762265
chr5	45493374	45512691	ENSMUSG00000039682.12	Lap3	957.591	1.14877	0.25453	4.5133	6.3827e-06	7.14023e-05	Zfp57_MACS_peak_374	280.6	chr5	52516021	52516491	7003331
chr5	45697181	45857615	ENSMUSG00000015882.17	Lcorl	900.062	-1.54748	0.295903	-5.2297	1.69788e-07	2.59392e-06	Zfp57_MACS_peak_374	280.6	chr5	52516021	52516491	6658407
chr5	45758275	45761690	ENSMUSG00000104852.1	Gm43201	58.2424	-2.23754	0.711029	-3.14691	0.00165007	0.00928357	Zfp57_MACS_peak_374	280.6	chr5	52516021	52516491	6754332
chr5	45770020	45772180	ENSMUSG00000105457.1	Gm43200	52.8914	-1.91209	0.720182	-2.65501	0.00793067	0.033954	Zfp57_MACS_peak_374	280.6	chr5	52516021	52516491	6743842
chr5	47983138	48307733	ENSMUSG00000031558.15	Slit2	2256.05	-0.932216	0.279266	-3.3381	0.000843542	0.00529286	Zfp57_MACS_peak_374	280.6	chr5	52516021	52516491	4208289
chr5	48058051	48060647	ENSMUSG00000106214.1	Gm43426	40.401	-1.90933	0.664469	-2.87347	0.00405988	0.0197067	Zfp57_MACS_peak_374	280.6	chr5	52516021	52516491	4455375
chr5	49959956	50059006	ENSMUSG00000029090.12	Adgra3	1184.74	-0.740404	0.224635	-3.29603	0.000980605	0.00601845	Zfp57_MACS_peak_374	280.6	chr5	52516021	52516491	2457016
chr5	52374651	52471521	ENSMUSG00000045790.10	Ccdc149	29.5525	-1.75506	0.693364	-2.53123	0.0113665	0.0455299	Zfp57_MACS_peak_374	280.6	chr5	52516021	52516491	44501
chr5	52533517	52566462	ENSMUSG00000039252.11	Lgi2	84.9674	-1.72898	0.444704	-3.88794	0.000101099	0.000841137	Zfp57_MACS_peak_374	280.6	chr5	52516021	52516491	17027
chr5	53038081	53071664	ENSMUSG00000029188.14	Slc34a2	110.383	1.70637	0.490713	3.47733	0.000506442	0.00340864	Zfp57_MACS_peak_374	280.6	chr5	52516021	52516491	521591
chr5	53697776	53707705	ENSMUSG00000029193.7	Cckar	5.19245	-5.86488	2.08338	-2.81508	0.00487649	0.0228366	Zfp57_MACS_peak_374	280.6	chr5	52516021	52516491	1181286
chr5	53905164	53909218	ENSMUSG00000107182.1	Gm43268	40.4028	-1.51266	0.600451	-2.51921	0.0117618	0.0468886	Zfp57_MACS_peak_374	280.6	chr5	52516021	52516491	1388674
chr5	62602445	62766159	ENSMUSG00000037999.13	Arap2	485.105	1.06534	0.262417	4.05971	4.91341e-05	0.000440854	Zfp57_MACS_peak_376	241.69	chr5	64822038	64822358	2055880
chr5	63649102	63810546	ENSMUSG00000090061.9	Nwd2	27.8896	-8.28421	1.60214	-5.17071	2.33207e-07	3.46636e-06	Zfp57_MACS_peak_376	241.69	chr5	64822038	64822358	1011493
chr5	63908897	63968897	ENSMUSG00000047881.14	Rell1	287.762	0.766391	0.304539	2.51656	0.0118507	0.0471648	Zfp57_MACS_peak_376	241.69	chr5	64822038	64822358	853142
chr5	65199696	65260415	ENSMUSG00000037890.13	Wdr19	302.241	-0.813955	0.306495	-2.65568	0.00791479	0.0339075	Zfp57_MACS_peak_376	241.69	chr5	64822038	64822358	377339
chr5	65388364	65391444	ENSMUSG00000047215.14	Rpl9	6517.81	0.645597	0.214993	3.00288	0.00267439	0.0138505	Zfp57_MACS_peak_376	241.69	chr5	64822038	64822358	566007
chr5	65934921	65977326	ENSMUSG00000029205.12	Chrna9	12.6558	7.08737	1.73967	4.07396	4.62197e-05	0.000417237	Zfp57_MACS_peak_376	241.69	chr5	64822038	64822358	1112564
chr5	66259897	66298026	ENSMUSG00000029206.13	Nsun7	9.69292	-6.75593	1.85668	-3.63872	0.000274001	0.00200503	Zfp57_MACS_peak_376	241.69	chr5	64822038	64822358	1437540
chr5	66745827	67057158	ENSMUSG00000037736.18	Limch1	588.155	0.89409	0.256615	3.48417	0.000493672	0.00333845	Zfp57_MACS_peak_377	61.74	chr5	68651659	68651821	1594502
chr5	67094399	67099301	ENSMUSG00000012520.10	Phox2b	33.0258	-3.35893	0.756951	-4.43745	9.10294e-06	9.81758e-05	Zfp57_MACS_peak_377	61.74	chr5	68651659	68651821	1552359
chr5	67260565	67291461	ENSMUSG00000037720.16	Tmem33	1007.22	-0.878391	0.233933	-3.75488	0.000173422	0.00134341	Zfp57_MACS_peak_377	61.74	chr5	68651659	68651821	1360199
chr5	67306955	67358443	ENSMUSG00000029221.15	Slc30a9	953.911	-0.950725	0.235519	-4.03672	5.42029e-05	0.000482728	Zfp57_MACS_peak_377	61.74	chr5	68651659	68651821	1293217
chr5	67618140	67847434	ENSMUSG00000037685.15	Atp8a1	679.949	-0.69808	0.243506	-2.86678	0.00414666	0.0200288	Zfp57_MACS_peak_377	61.74	chr5	68651659	68651821	804226
chr5	69109285	69341679	ENSMUSG00000037653.7	Kctd8	21.1824	-5.42426	1.27206	-4.26417	2.00646e-05	0.000198365	Zfp57_MACS_peak_377	61.74	chr5	68651659	68651821	457465
chr5	69221845	69224235	ENSMUSG00000106673.1	Gm43374	4.7176	-5.71942	2.14844	-2.66212	0.00776498	0.0334009	Zfp57_MACS_peak_377	61.74	chr5	68651659	68651821	570025
chr5	69311707	69316067	ENSMUSG00000107148.1	Gm42888	14.721	-4.26271	1.29673	-3.28728	0.00101162	0.00618197	Zfp57_MACS_peak_377	61.74	chr5	68651659	68651821	659887
chr5	69556923	69575973	ENSMUSG00000029208.16	Guf1	524.248	-0.94116	0.342681	-2.74646	0.00602421	0.0270639	Zfp57_MACS_peak_377	61.74	chr5	68651659	68651821	905103
chr5	70957597	71095849	ENSMUSG00000000560.9	Gabra2	34.3341	-5.53606	1.05622	-5.24139	1.59369e-07	2.45229e-06	Zfp57_MACS_peak_377	61.74	chr5	68651659	68651821	2305777
chr5	71658113	72149037	ENSMUSG00000029212.11	Gabrb1	4.36603	-5.61006	2.18457	-2.56804	0.0102275	0.0417065	Zfp57_MACS_peak_378	74.26	chr5	74990501	74990665	2841465
chr5	72203329	72298775	ENSMUSG00000046808.17	Atp10d	277.372	0.933567	0.29212	3.19583	0.00139428	0.00806887	Zfp57_MACS_peak_378	74.26	chr5	74990501	74990665	2691727
chr5	72300025	72504473	ENSMUSG00000005220.10	Corin	36.8424	-2.89183	0.742984	-3.89219	9.9345e-05	0.000827976	Zfp57_MACS_peak_378	74.26	chr5	74990501	74990665	2486029
chr5	73019987	73256619	ENSMUSG00000070733.13	Fryl	1311.55	-0.697919	0.223131	-3.12785	0.00176089	0.009815	Zfp57_MACS_peak_378	74.26	chr5	74990501	74990665	1733883
chr5	74093060	74095406	ENSMUSG00000106943.2	Dancr	146.181	1.12858	0.371805	3.03542	0.00240199	0.012665	Zfp57_MACS_peak_378	74.26	chr5	74990501	74990665	895096
chr5	75932827	75978458	ENSMUSG00000062960.10	Kdr	205.691	-1.68373	0.455423	-3.69706	0.000218108	0.00164647	Zfp57_MACS_peak_379	130.2	chr5	75701726	75702018	230810
chr5	76209868	76304792	ENSMUSG00000029238.11	Clock	794.372	-0.687247	0.273685	-2.51108	0.0120361	0.047715	Zfp57_MACS_peak_379	130.2	chr5	75701726	75702018	507851
chr5	76655929	76658355	ENSMUSG00000103529.1	A730089K16Rik	41.3604	-3.27747	0.698708	-4.69075	2.72199e-06	3.3173e-05	Zfp57_MACS_peak_379	130.2	chr5	75701726	75702018	953912
chr5	76656512	76873554	ENSMUSG00000036377.18	C530008M17Rik	649.439	-2.66858	0.255131	-10.4596	1.3236e-25	1.40543e-23	Zfp57_MACS_peak_379	130.2	chr5	75701726	75702018	954495
chr5	76913249	76951578	ENSMUSG00000029246.14	Ppat	1198.27	1.13293	0.264013	4.29121	1.77701e-05	0.000178342	Zfp57_MACS_peak_379	130.2	chr5	75701726	75702018	1211232
chr5	76951307	76967509	ENSMUSG00000029247.17	Paics	3490.19	0.830693	0.249996	3.32283	0.000891104	0.00555142	Zfp57_MACS_peak_379	130.2	chr5	75701726	75702018	1249290
chr5	77265491	77286432	ENSMUSG00000029249.15	Rest	2256.2	1.19176	0.21249	5.60852	2.04067e-08	3.73164e-07	Zfp57_MACS_peak_379	130.2	chr5	75701726	75702018	1563474
chr5	81020138	81825133	ENSMUSG00000037605.16	Adgrl3	637.543	-3.57359	0.305099	-11.7129	1.0952e-31	2.00462e-29	Zfp57_MACS_peak_379	130.2	chr5	75701726	75702018	5318121
chr5	81249249	81252690	ENSMUSG00000107226.1	Gm43594	25.2561	-4.01756	0.978478	-4.10593	4.02699e-05	0.000367322	Zfp57_MACS_peak_379	130.2	chr5	75701726	75702018	5547232
chr5	82336851	82337649	ENSMUSG00000106926.1	Rpl7-ps7	96.2169	1.71829	0.460793	3.72899	0.000192251	0.00147489	Zfp57_MACS_peak_379	130.2	chr5	75701726	75702018	6634834
chr5	84054761	84417382	ENSMUSG00000029245.16	Epha5	371.673	-5.08538	0.407813	-12.4699	1.0899e-35	2.65149e-33	Zfp57_MACS_peak_379	130.2	chr5	75701726	75702018	8352744
chr5	88565040	88651392	ENSMUSG00000029291.11	Rufy3	819.925	-2.22963	0.236992	-9.40804	5.0549e-21	3.91735e-19	Zfp57_MACS_peak_381	62.14	chr5	92842551	92842752	4191160
chr5	88886818	89239653	ENSMUSG00000060961.14	Slc4a4	295.588	-1.09492	0.317862	-3.44464	0.000571816	0.00377654	Zfp57_MACS_peak_381	62.14	chr5	92842551	92842752	3602899
chr5	89677087	89883334	ENSMUSG00000043635.12	Adamts3	436.805	-4.30716	0.38271	-11.2544	2.20405e-29	3.33541e-27	Zfp57_MACS_peak_381	62.14	chr5	92842551	92842752	2959218
chr5	90931117	91021368	ENSMUSG00000029376.8	Mthfd2l	182.088	-1.41476	0.344765	-4.10354	4.06884e-05	0.000370612	Zfp57_MACS_peak_381	62.14	chr5	92842551	92842752	1821184
chr5	92006074	92043883	ENSMUSG00000029403.14	Cdkl2	58.1345	1.80603	0.515934	3.50051	0.000464365	0.0031614	Zfp57_MACS_peak_381	62.14	chr5	92842551	92842752	798669
chr5	92052146	92083719	ENSMUSG00000029405.16	G3bp2	3557.26	0.714778	0.222291	3.2155	0.00130216	0.00764159	Zfp57_MACS_peak_381	62.14	chr5	92842551	92842752	758833
chr5	92284010	92310479	ENSMUSG00000029415.4	Sdad1	992.994	0.588455	0.229541	2.56362	0.0103587	0.0421698	Zfp57_MACS_peak_381	62.14	chr5	92842551	92842752	532073
chr5	93041123	93045022	ENSMUSG00000045314.5	Sowahb	56.1049	1.77589	0.516938	3.4354	0.000591671	0.00388365	Zfp57_MACS_peak_381	62.14	chr5	92842551	92842752	198372
chr5	93181933	93206495	ENSMUSG00000063015.12	Ccni	1443.75	-0.646218	0.233834	-2.76358	0.00571719	0.0259317	Zfp57_MACS_peak_381	62.14	chr5	92842551	92842752	339182
chr5	93267257	93276231	ENSMUSG00000029385.14	Ccng2	611.783	-1.36163	0.299525	-4.54598	5.4681e-06	6.20923e-05	Zfp57_MACS_peak_381	62.14	chr5	92842551	92842752	424506
chr5	95974240	95975623	ENSMUSG00000107092.1	Gm7993	100.74	-6.69079	0.839094	-7.97382	1.53838e-15	6.98962e-14	Zfp57_MACS_peak_381	62.14	chr5	92842551	92842752	3131489
chr5	96070333	96164171	ENSMUSG00000034724.18	Cnot6l	558.597	-1.17837	0.305701	-3.85465	0.000115897	0.000949053	Zfp57_MACS_peak_381	62.14	chr5	92842551	92842752	3227582
chr5	96373955	96784728	ENSMUSG00000034687.8	Fras1	1143.59	-1.92725	0.3024	-6.37316	1.85175e-10	4.64e-09	Zfp57_MACS_peak_383	184.81	chr5	99479478	99479817	2694751
chr5	96793339	96845966	ENSMUSG00000029484.12	Anxa3	356.41	2.34823	0.286832	8.18676	2.68349e-16	1.32241e-14	Zfp57_MACS_peak_383	184.81	chr5	99479478	99479817	2633513
chr5	97082329	97111596	ENSMUSG00000055725.11	Paqr3	118.11	-1.03684	0.378935	-2.7362	0.00621532	0.0277409	Zfp57_MACS_peak_383	184.81	chr5	99479478	99479817	2367883
chr5	98254184	98277030	ENSMUSG00000029337.2	Fgf5	166.294	6.78032	0.679993	9.97115	2.03857e-23	1.92055e-21	Zfp57_MACS_peak_383	184.81	chr5	99479478	99479817	1202449
chr5	100039985	100068760	ENSMUSG00000029326.13	Enoph1	292.673	0.942165	0.292514	3.22093	0.00127778	0.00753068	Zfp57_MACS_peak_384	89.28	chr5	100350882	100351138	282123
chr5	100077872	100159808	ENSMUSG00000050640.16	Tmem150c	33.2434	-2.2457	0.668665	-3.35848	0.000783723	0.00496616	Zfp57_MACS_peak_384	89.28	chr5	100350882	100351138	191075
chr5	100553725	100572245	ENSMUSG00000029322.12	Plac8	40.9362	1.52222	0.584206	2.60562	0.00917079	0.038208	Zfp57_MACS_peak_384	89.28	chr5	100350882	100351138	202588
chr5	101832956	102069921	ENSMUSG00000043940.15	Wdfy3	2094.36	-0.961359	0.222413	-4.3224	1.54343e-05	0.000157537	Zfp57_MACS_peak_384	89.28	chr5	100350882	100351138	1481819
chr5	102907948	103211334	ENSMUSG00000046709.16	Mapk10	295.209	-5.11601	0.41638	-12.2869	1.0654e-34	2.40892e-32	Zfp57_MACS_peak_385	333.06	chr5	104061825	104062307	850492
chr5	102983842	102986313	ENSMUSG00000105947.1	Gm43789	19.3872	-4.2486	1.13226	-3.75233	0.000175196	0.00135497	Zfp57_MACS_peak_385	333.06	chr5	104061825	104062307	1075513
chr5	103425192	103598303	ENSMUSG00000034573.14	Ptpn13	1383.64	-0.909737	0.261261	-3.4821	0.000497506	0.00335801	Zfp57_MACS_peak_385	333.06	chr5	104061825	104062307	463523
chr5	103692374	103855322	ENSMUSG00000029313.18	Aff1	902.709	0.926988	0.256925	3.608	0.000308562	0.00222273	Zfp57_MACS_peak_385	333.06	chr5	104061825	104062307	206504
chr5	104079111	104113733	ENSMUSG00000029309.7	Sparcl1	230.726	-2.62287	0.347219	-7.55395	4.22266e-14	1.64872e-12	Zfp57_MACS_peak_385	333.06	chr5	104061825	104062307	16805
chr5	104435118	104441050	ENSMUSG00000029304.14	Spp1	312.334	4.40139	0.379365	11.602	4.02591e-31	7.03399e-29	Zfp57_MACS_peak_385	333.06	chr5	104061825	104062307	372812
chr5	105495470	105497641	ENSMUSG00000105826.1	Gm42141	7.39576	-6.36732	1.9355	-3.28976	0.00100273	0.00613733	Zfp57_MACS_peak_385	333.06	chr5	104061825	104062307	1433164
chr5	105876565	105915818	ENSMUSG00000029290.12	Zfp326	407.365	-1.17468	0.324207	-3.62322	0.000290957	0.00211494	Zfp57_MACS_peak_385	333.06	chr5	104061825	104062307	1814259
chr5	105879583	105881844	ENSMUSG00000105341.1	Gm43817	62.3314	-1.77017	0.637854	-2.77519	0.00551697	0.0251767	Zfp57_MACS_peak_385	333.06	chr5	104061825	104062307	1817277
chr5	106452523	106458166	ENSMUSG00000034384.11	Barhl2	81.4129	-2.68861	0.470816	-5.71053	1.12627e-08	2.1474e-07	Zfp57_MACS_peak_385	333.06	chr5	104061825	104062307	2390217
chr5	107437997	107511207	ENSMUSG00000111375.4	Btbd8	155.483	-1.41455	0.383294	-3.6905	0.000223813	0.00168157	Zfp57_MACS_peak_385	333.06	chr5	104061825	104062307	3375691
chr5	107908053	107987085	ENSMUSG00000029270.10	Fam69a	81.4343	-1.21127	0.449431	-2.69511	0.00703653	0.0307632	Zfp57_MACS_peak_385	333.06	chr5	104061825	104062307	3845747
chr5	109735990	109751886	ENSMUSG00000072762.9	4930522L14Rik	143.354	1.0818	0.380962	2.83966	0.00451622	0.0214791	Zfp57_MACS_peak_386	194.23	chr5	113624349	113624718	3872464
chr5	109833501	109834145	ENSMUSG00000105044.1	Gm10416	41.2421	3.09417	0.659325	4.69294	2.69307e-06	3.28832e-05	Zfp57_MACS_peak_386	194.23	chr5	113624349	113624718	3790205
chr5	109923400	109943936	ENSMUSG00000090015.8	Gm15446	75.3184	1.71297	0.483854	3.54025	0.000399741	0.00277451	Zfp57_MACS_peak_386	194.23	chr5	113624349	113624718	3680414
chr5	110099969	110105953	ENSMUSG00000064247.14	Plcxd1	36.3673	3.87598	0.758984	5.10681	3.27649e-07	4.74179e-06	Zfp57_MACS_peak_386	194.23	chr5	113624349	113624718	3518397
chr5	110274282	110286186	ENSMUSG00000029499.11	Pxmp2	54.6141	1.69731	0.584522	2.90376	0.00368711	0.018226	Zfp57_MACS_peak_386	194.23	chr5	113624349	113624718	3338164
chr5	110286306	110337474	ENSMUSG00000007080.14	Pole	1195.55	0.585024	0.229203	2.55243	0.0106976	0.0433566	Zfp57_MACS_peak_386	194.23	chr5	113624349	113624718	3286876
chr5	110544355	110621380	ENSMUSG00000033316.14	Galnt9	18.555	-3.83224	1.01367	-3.78056	0.000156476	0.0012325	Zfp57_MACS_peak_386	194.23	chr5	113624349	113624718	3002970
chr5	110648418	110653417	ENSMUSG00000033294.11	Noc4l	312.632	0.774201	0.289276	2.67634	0.0074431	0.03224	Zfp57_MACS_peak_386	194.23	chr5	113624349	113624718	2970933
chr5	110770949	110779260	ENSMUSG00000086401.1	Gm15559	7.82734	-4.9673	1.89032	-2.62776	0.00859501	0.0363129	Zfp57_MACS_peak_386	194.23	chr5	113624349	113624718	2845090
chr5	110773667	110780659	ENSMUSG00000029507.16	Pus1	213.44	0.880691	0.329165	2.67553	0.00746107	0.032296	Zfp57_MACS_peak_386	194.23	chr5	113624349	113624718	2843691
chr5	110784488	110810097	ENSMUSG00000029512.11	Ulk1	681.985	0.755623	0.243983	3.09703	0.00195467	0.0106754	Zfp57_MACS_peak_386	194.23	chr5	113624349	113624718	2814253
chr5	110839979	110874145	ENSMUSG00000029521.7	Chek2	261.374	1.11346	0.294964	3.77491	0.000160067	0.00125564	Zfp57_MACS_peak_386	194.23	chr5	113624349	113624718	2750205
chr5	110879803	111289780	ENSMUSG00000033209.17	Ttc28	518.984	-1.28146	0.254945	-5.02644	4.99666e-07	6.97391e-06	Zfp57_MACS_peak_386	194.23	chr5	113624349	113624718	2334570
chr5	110978665	110979217	ENSMUSG00000105112.1	Gm42778	37.8664	-1.64023	0.605535	-2.70874	0.00675398	0.0297581	Zfp57_MACS_peak_386	194.23	chr5	113624349	113624718	2645133
chr5	111417362	111457033	ENSMUSG00000070576.4	Mn1	635.996	-2.31539	0.255002	-9.07991	1.08662e-19	7.40559e-18	Zfp57_MACS_peak_386	194.23	chr5	113624349	113624718	2167317
chr5	111581422	111604932	ENSMUSG00000052848.7	C130026L21Rik	14.1945	-3.11334	1.08954	-2.85748	0.00427021	0.0205122	Zfp57_MACS_peak_386	194.23	chr5	113624349	113624718	2019418
chr5	112213228	112229395	ENSMUSG00000097767.8	Miat	1632.28	-4.82237	0.696418	-6.92453	4.37424e-12	1.35158e-10	Zfp57_MACS_peak_386	194.23	chr5	113624349	113624718	1394955
chr5	112384354	112394866	ENSMUSG00000029348.11	Asphd2	94.2086	-2.22085	0.449476	-4.94097	7.77358e-07	1.0536e-05	Zfp57_MACS_peak_386	194.23	chr5	113624349	113624718	1229484
chr5	112419151	112577185	ENSMUSG00000058153.15	Sez6l	154.567	-5.37083	0.573053	-9.3723	7.09663e-21	5.45561e-19	Zfp57_MACS_peak_386	194.23	chr5	113624349	113624718	1047165
chr5	113490333	113589725	ENSMUSG00000063430.9	Wscd2	67.4471	-2.99077	0.579283	-5.16288	2.43181e-07	3.59792e-06	Zfp57_MACS_peak_386	194.23	chr5	113624349	113624718	34625
chr5	113793729	113800516	ENSMUSG00000054675.5	Tmem119	78.0086	1.41488	0.449336	3.14883	0.00163927	0.00923634	Zfp57_MACS_peak_386	194.23	chr5	113624349	113624718	169012
chr5	114123926	114128218	ENSMUSG00000044339.12	Alkbh2	97.4839	1.2785	0.419215	3.04975	0.00229029	0.0121695	Zfp57_MACS_peak_388	105.43	chr5	114615336	114615658	487119
chr5	114130386	114139323	ENSMUSG00000029591.14	Ung	288.531	1.37875	0.330937	4.1662	3.09724e-05	0.000291507	Zfp57_MACS_peak_388	105.43	chr5	114615336	114615658	476014
chr5	114568016	114613220	ENSMUSG00000041930.7	Fam222a	37.4262	-1.67386	0.639944	-2.61563	0.00890638	0.0373086	Zfp57_MACS_peak_388	105.43	chr5	114615336	114615658	2117
chr5	114808196	114823468	ENSMUSG00000072694.8	1500011B03Rik	139.584	-1.2322	0.388342	-3.17298	0.00150881	0.00862004	Zfp57_MACS_peak_389	230.26	chr5	114803269	114803533	4664
chr5	114896936	114912234	ENSMUSG00000029561.17	Oasl2	29.5515	1.89106	0.684729	2.76176	0.0057491	0.0260349	Zfp57_MACS_peak_389	230.26	chr5	114803269	114803533	93404
chr5	114948980	114971094	ENSMUSG00000029556.12	Hnf1a	12.5626	3.61571	1.24014	2.91557	0.00355045	0.0176412	Zfp57_MACS_peak_389	230.26	chr5	114803269	114803533	145448
chr5	115102923	115110268	ENSMUSG00000072692.7	Rpl37rt	446.152	0.690935	0.275424	2.50863	0.0121201	0.04789	Zfp57_MACS_peak_389	230.26	chr5	114803269	114803533	299391
chr5	115420597	115422500	ENSMUSG00000106887.1	A930005G22Rik	7.36634	-6.35867	1.97495	-3.21966	0.00128345	0.00755483	Zfp57_MACS_peak_390	62.9	chr5	115902883	115903083	480384
chr5	115427218	115429475	ENSMUSG00000107240.1	Gm43231	13.323	-4.7331	1.46695	-3.22648	0.00125322	0.00741451	Zfp57_MACS_peak_390	62.9	chr5	115902883	115903083	473409
chr5	115429599	115455698	ENSMUSG00000054256.11	Msi1	710.031	-2.92777	0.25271	-11.5855	4.88292e-31	8.37901e-29	Zfp57_MACS_peak_390	62.9	chr5	115902883	115903083	447186
chr5	115466262	115474722	ENSMUSG00000029522.12	Pla2g1b	42.643	4.21585	0.755332	5.58145	2.38525e-08	4.30442e-07	Zfp57_MACS_peak_390	62.9	chr5	115902883	115903083	428162
chr5	115559467	115563727	ENSMUSG00000067274.10	Rplp0	10535.4	0.877769	0.226134	3.88162	0.000103762	0.000859144	Zfp57_MACS_peak_390	62.9	chr5	115902883	115903083	339157
chr5	116408491	116422864	ENSMUSG00000041548.4	Hspb8	216.237	1.23172	0.312314	3.94386	8.018e-05	0.000684575	Zfp57_MACS_peak_390	62.9	chr5	115902883	115903083	505409
chr5	116438720	116465487	ENSMUSG00000086219.7	Srrm4os	9.22865	5.12522	1.77875	2.88136	0.00395964	0.0193344	Zfp57_MACS_peak_390	62.9	chr5	115902883	115903083	535638
chr5	116439275	116591817	ENSMUSG00000063919.11	Srrm4	184.485	-4.93945	0.434576	-11.3661	6.16518e-30	9.63322e-28	Zfp57_MACS_peak_390	62.9	chr5	115902883	115903083	536193
chr5	116456098	116457484	ENSMUSG00000107021.1	Gm42853	12.1401	-5.60546	1.74959	-3.20386	0.00135596	0.00789704	Zfp57_MACS_peak_390	62.9	chr5	115902883	115903083	553016
chr5	117378103	117389047	ENSMUSG00000029363.14	Rfc5	707.893	1.19282	0.279649	4.26541	1.99538e-05	0.000197371	Zfp57_MACS_peak_391	542.87	chr5	117348993	117349524	28580
chr5	117414000	117775003	ENSMUSG00000061578.8	Ksr2	115.911	-3.30586	0.460607	-7.17717	7.11672e-13	2.41654e-11	Zfp57_MACS_peak_391	542.87	chr5	117348993	117349524	64477
chr5	118027743	118061878	ENSMUSG00000029359.13	Tesc	62.9381	1.43709	0.552273	2.60214	0.00926441	0.0385186	Zfp57_MACS_peak_392	144.73	chr5	118325222	118325497	263345
chr5	118190736	118245116	ENSMUSG00000032850.16	Rnft2	90.2528	-1.51984	0.422958	-3.59335	0.00032645	0.00233409	Zfp57_MACS_peak_392	144.73	chr5	118325222	118325497	80107
chr5	119670669	119684724	ENSMUSG00000018604.18	Tbx3	322.922	2.20812	0.289958	7.61533	2.6302e-14	1.05093e-12	Zfp57_MACS_peak_392	144.73	chr5	118325222	118325497	1345173
chr5	120116465	120198981	ENSMUSG00000029594.12	Rbm19	545.818	1.05117	0.270169	3.89078	9.99238e-05	0.000832438	Zfp57_MACS_peak_392	144.73	chr5	118325222	118325497	1790969
chr5	120431699	120441223	ENSMUSG00000029595.9	Lhx5	36.371	-3.97939	0.767211	-5.18683	2.13907e-07	3.21428e-06	Zfp57_MACS_peak_392	144.73	chr5	118325222	118325497	2106203
chr5	120648812	120679597	ENSMUSG00000029602.11	Rasal1	20.9641	2.05808	0.818498	2.51446	0.0119214	0.047332	Zfp57_MACS_peak_392	144.73	chr5	118325222	118325497	2323316
chr5	120680202	120711927	ENSMUSG00000029603.15	Dtx1	134.159	0.942708	0.357112	2.63981	0.00829529	0.0352899	Zfp57_MACS_peak_392	144.73	chr5	118325222	118325497	2354706
chr5	120876142	120887613	ENSMUSG00000066861.14	Oas1g	6.34849	6.09166	1.98847	3.06349	0.00218774	0.0117284	Zfp57_MACS_peak_392	144.73	chr5	118325222	118325497	2550646
chr5	120896256	120907521	ENSMUSG00000052776.10	Oas1a	10.7809	4.34691	1.44392	3.01049	0.00260825	0.0135738	Zfp57_MACS_peak_392	144.73	chr5	118325222	118325497	2570760
chr5	120940499	121010092	ENSMUSG00000029608.10	Rph3a	4.93473	-5.79752	2.14621	-2.70128	0.00690739	0.0302951	Zfp57_MACS_peak_392	144.73	chr5	118325222	118325497	2615003
chr5	121204481	121209241	ENSMUSG00000029614.13	Rpl6	7135.77	0.731195	0.210814	3.46844	0.000523497	0.00350439	Zfp57_MACS_peak_392	144.73	chr5	118325222	118325497	2878985
chr5	121220219	121368577	ENSMUSG00000042744.16	Hectd4	1103.28	-1.21797	0.23005	-5.29436	1.19437e-07	1.88307e-06	Zfp57_MACS_peak_392	144.73	chr5	118325222	118325497	2894723
chr5	121397936	121444378	ENSMUSG00000042719.17	Naa25	1059.14	0.645484	0.226861	2.84529	0.00443717	0.0211503	Zfp57_MACS_peak_392	144.73	chr5	118325222	118325497	3072440
chr5	121856366	122050102	ENSMUSG00000042589.18	Cux2	175.479	-3.6071	0.393942	-9.15643	5.3645e-20	3.72203e-18	Zfp57_MACS_peak_392	144.73	chr5	118325222	118325497	3530870
chr5	122371876	122382902	ENSMUSG00000029464.10	Gpn3	351.611	1.32034	0.280385	4.70903	2.48892e-06	3.05848e-05	Zfp57_MACS_peak_392	144.73	chr5	118325222	118325497	4046380
chr5	122550204	122614518	ENSMUSG00000029469.14	Ift81	416.307	-0.916066	0.261194	-3.50722	0.000452814	0.00309482	Zfp57_MACS_peak_392	144.73	chr5	118325222	118325497	4224708
chr5	122643911	122691432	ENSMUSG00000029468.17	P2rx7	64.3336	4.51822	0.651675	6.93325	4.11288e-12	1.27905e-10	Zfp57_MACS_peak_392	144.73	chr5	118325222	118325497	4318415
chr5	122707544	122729738	ENSMUSG00000029470.15	P2rx4	135.107	1.03698	0.357364	2.90175	0.00371079	0.01831	Zfp57_MACS_peak_392	144.73	chr5	118325222	118325497	4382048
chr5	122870665	122989823	ENSMUSG00000029475.17	Kdm2b	1107.68	1.16355	0.229426	5.07156	3.94561e-07	5.62125e-06	Zfp57_MACS_peak_392	144.73	chr5	118325222	118325497	4545169
chr5	123103044	123132692	ENSMUSG00000029449.11	Rhof	35.2394	1.81465	0.631255	2.87468	0.00404441	0.0196722	Zfp57_MACS_peak_392	144.73	chr5	118325222	118325497	4777548
chr5	123343834	123374992	ENSMUSG00000029438.9	Bcl7a	456.814	-1.6345	0.269886	-6.05625	1.39329e-09	3.04638e-08	Zfp57_MACS_peak_392	144.73	chr5	118325222	118325497	5018338
chr5	124004641	124032270	ENSMUSG00000066278.6	Vps37b	262.4	-0.901589	0.313914	-2.87209	0.00407764	0.0197641	Zfp57_MACS_peak_393	879.16	chr5	129656898	129657572	5624629
chr5	124598749	124627738	ENSMUSG00000029386.15	Tctn2	127.88	-1.0335	0.365056	-2.83109	0.00463903	0.0219276	Zfp57_MACS_peak_393	879.16	chr5	129656898	129657572	5029161
chr5	124862691	124902693	ENSMUSG00000079215.8	Zfp664	1139.11	-0.643348	0.234268	-2.74621	0.00602885	0.0270784	Zfp57_MACS_peak_393	879.16	chr5	129656898	129657572	4754206
chr5	125413858	125434121	ENSMUSG00000029480.13	Dhx37	426.656	0.712866	0.281397	2.53331	0.011299	0.0453541	Zfp57_MACS_peak_393	879.16	chr5	129656898	129657572	4222778
chr5	125441568	125460370	ENSMUSG00000037905.13	Bri3bp	725.348	-0.709471	0.244433	-2.90251	0.00370183	0.0182792	Zfp57_MACS_peak_393	879.16	chr5	129656898	129657572	4196529
chr5	125531774	125792583	ENSMUSG00000070498.3	Tmem132b	136.88	-4.7726	0.489167	-9.75658	1.72895e-22	1.55275e-20	Zfp57_MACS_peak_393	879.16	chr5	129656898	129657572	3864316
chr5	127241808	127565793	ENSMUSG00000034324.16	Tmem132c	999.57	-3.24206	0.235974	-13.7391	5.92322e-43	2.42209e-40	Zfp57_MACS_peak_393	879.16	chr5	129656898	129657572	2091106
chr5	127632262	127709374	ENSMUSG00000049971.17	Glt1d1	69.5589	2.03892	0.476837	4.27594	1.90336e-05	0.000189341	Zfp57_MACS_peak_393	879.16	chr5	129656898	129657572	1947525
chr5	128579106	128600693	ENSMUSG00000072591.10	5930412G12Rik	77.8942	-3.77657	0.584837	-6.45748	1.06462e-10	2.76874e-09	Zfp57_MACS_peak_393	879.16	chr5	129656898	129657572	1056206
chr5	128596585	128597956	ENSMUSG00000105059.1	Gm42498	14.7642	-4.25609	1.26065	-3.37612	0.00073517	0.00470504	Zfp57_MACS_peak_393	879.16	chr5	129656898	129657572	1058943
chr5	128600844	128604093	ENSMUSG00000081683.5	Fzd10	752.345	-3.44471	0.27068	-12.7261	4.23498e-37	1.14637e-34	Zfp57_MACS_peak_393	879.16	chr5	129656898	129657572	1052806
chr5	129096750	129204599	ENSMUSG00000044017.16	Adgrd1	6.54305	6.1361	1.9666	3.12016	0.00180751	0.0100329	Zfp57_MACS_peak_393	879.16	chr5	129656898	129657572	452300
chr5	129786998	129846371	ENSMUSG00000029447.11	Cct6a	4706.42	0.657341	0.240288	2.73564	0.00622589	0.0277751	Zfp57_MACS_peak_394	1713.22	chr5	129657616	129658491	128508
chr5	129881156	129887470	ENSMUSG00000070493.3	Chchd2	1022.32	0.661566	0.260378	2.54079	0.0110601	0.0445909	Zfp57_MACS_peak_394	1713.22	chr5	129657616	129658491	222666
chr5	130188395	130188796	ENSMUSG00000080893.1	Gm15920	94.7611	-6.27127	0.775768	-8.08396	6.26971e-16	2.99001e-14	Zfp57_MACS_peak_394	1713.22	chr5	129657616	129658491	529905
chr5	131437333	132543344	ENSMUSG00000029673.17	Auts2	655.698	-1.28723	0.242366	-5.3111	1.08963e-07	1.73071e-06	Zfp57_MACS_peak_394	1713.22	chr5	129657616	129658491	1778843
chr5	131639948	131642807	ENSMUSG00000105289.1	Gm43483	15.0121	-2.97225	1.01563	-2.92652	0.00342781	0.0171025	Zfp57_MACS_peak_394	1713.22	chr5	129657616	129658491	1981458
chr5	131882966	131885938	ENSMUSG00000106570.1	C230071H17Rik	30.1434	-3.36054	0.761596	-4.4125	1.02183e-05	0.000109043	Zfp57_MACS_peak_394	1713.22	chr5	129657616	129658491	2224476
chr5	131932396	131934679	ENSMUSG00000105720.1	Gm42440	21.0462	-2.49412	0.885546	-2.81647	0.00485543	0.0227601	Zfp57_MACS_peak_394	1713.22	chr5	129657616	129658491	2273906
chr5	131957592	131958565	ENSMUSG00000106356.1	Gm42438	18.756	-3.10122	0.97675	-3.17504	0.00149815	0.0085727	Zfp57_MACS_peak_394	1713.22	chr5	129657616	129658491	2299102
chr5	131972050	131975886	ENSMUSG00000106386.1	Gm42991	64.756	-2.4137	0.602451	-4.00647	6.1633e-05	0.000540879	Zfp57_MACS_peak_394	1713.22	chr5	129657616	129658491	2313560
chr5	131986549	131993384	ENSMUSG00000106320.1	Gm42992	96.6907	-2.79228	0.501459	-5.56832	2.57214e-08	4.6016e-07	Zfp57_MACS_peak_394	1713.22	chr5	129657616	129658491	2328059
chr5	131996179	131998413	ENSMUSG00000104936.1	2610011E03Rik	30.8713	-2.32837	0.727998	-3.19832	0.00138231	0.00801067	Zfp57_MACS_peak_394	1713.22	chr5	129657616	129658491	2337689
chr5	132015610	132022934	ENSMUSG00000105985.1	Gm42993	140.554	-2.42131	0.432307	-5.6009	2.13244e-08	3.89207e-07	Zfp57_MACS_peak_394	1713.22	chr5	129657616	129658491	2357120
chr5	132205069	132206704	ENSMUSG00000106045.1	Gm42996	25.3047	-2.80769	0.838624	-3.34798	0.000814034	0.00513615	Zfp57_MACS_peak_395	56.3	chr5	134558433	134558632	2351730
chr5	132434571	132437433	ENSMUSG00000106049.1	Gm43019	80.0492	-2.21703	0.597258	-3.71202	0.000205612	0.0015631	Zfp57_MACS_peak_395	56.3	chr5	134558433	134558632	2121001
chr5	132439255	132440529	ENSMUSG00000106450.1	Gm43018	40.2502	-2.43039	0.680405	-3.57198	0.00035429	0.00250242	Zfp57_MACS_peak_395	56.3	chr5	134558433	134558632	2117905
chr5	132490343	132492739	ENSMUSG00000105624.1	Gm43187	36.0383	-2.3711	0.667926	-3.54994	0.000385321	0.00268997	Zfp57_MACS_peak_395	56.3	chr5	134558433	134558632	2065695
chr5	132497678	132499837	ENSMUSG00000106384.1	Gm43188	52.502	-1.82247	0.643273	-2.83311	0.00460973	0.0218105	Zfp57_MACS_peak_395	56.3	chr5	134558433	134558632	2058597
chr5	134099711	134144343	ENSMUSG00000015944.9	Castor2	246.488	-0.957543	0.331731	-2.8865	0.00389547	0.0190696	Zfp57_MACS_peak_395	56.3	chr5	134558433	134558632	414091
chr5	134237834	134314760	ENSMUSG00000060261.15	Gtf2i	1808.25	-0.712361	0.214098	-3.32727	0.000877029	0.00547972	Zfp57_MACS_peak_395	56.3	chr5	134558433	134558632	243674
chr5	134489383	134552434	ENSMUSG00000063146.11	Clip2	551.146	-0.963647	0.269126	-3.58065	0.000342739	0.00243516	Zfp57_MACS_peak_395	56.3	chr5	134558433	134558632	6000
chr5	134656039	134688598	ENSMUSG00000029674.13	Limk1	385.862	-1.00312	0.270073	-3.71426	0.000203796	0.00155119	Zfp57_MACS_peak_395	56.3	chr5	134558433	134558632	97408
chr5	134945119	134946934	ENSMUSG00000047501.3	Cldn4	397.354	2.68253	0.289476	9.26682	1.91778e-20	1.36511e-18	Zfp57_MACS_peak_395	56.3	chr5	134558433	134558632	386488
chr5	135072900	135078266	ENSMUSG00000043614.13	Vps37d	58.1928	-1.43822	0.519866	-2.76652	0.00566581	0.0257365	Zfp57_MACS_peak_396	1075.31	chr5	135349743	135350354	271478
chr5	135248938	135251230	ENSMUSG00000049551.2	Fzd9	44.1287	-1.60174	0.571594	-2.80224	0.00507499	0.0236108	Zfp57_MACS_peak_396	1075.31	chr5	135349743	135350354	98514
chr5	135291704	135350044	ENSMUSG00000040013.11	Fkbp6	23.9416	6.56482	1.56842	4.18562	2.84386e-05	0.000271381	Zfp57_MACS_peak_396	1075.31	chr5	135349743	135350354	0
chr5	135806890	135874772	ENSMUSG00000039860.19	Srrm3	69.142	-3.57694	0.538549	-6.64182	3.09841e-11	8.64272e-10	Zfp57_MACS_peak_397	372.45	chr5	136112273	136112656	237502
chr5	135887919	135889563	ENSMUSG00000004951.10	Hspb1	178.304	3.42363	0.418699	8.17683	2.91418e-16	1.42877e-14	Zfp57_MACS_peak_397	372.45	chr5	136112273	136112656	222711
chr5	136083916	136111860	ENSMUSG00000004952.13	Rasa4	59.7523	-2.15665	0.536762	-4.01789	5.87217e-05	0.000517693	Zfp57_MACS_peak_397	372.45	chr5	136112273	136112656	414
chr5	136218147	136246556	ENSMUSG00000005057.13	Sh2b2	121.675	-2.04649	0.383267	-5.3396	9.3151e-08	1.5019e-06	Zfp57_MACS_peak_397	372.45	chr5	136112273	136112656	105492
chr5	136248135	136567490	ENSMUSG00000029705.17	Cux1	1366.5	-1.35011	0.220107	-6.13389	8.57549e-10	1.93215e-08	Zfp57_MACS_peak_397	372.45	chr5	136112273	136112656	135480
chr5	136529596	136536477	ENSMUSG00000104369.1	Gm38082	49.0987	-1.59468	0.598932	-2.66254	0.00775526	0.033374	Zfp57_MACS_peak_397	372.45	chr5	136112273	136112656	416941
chr5	137061504	137072268	ENSMUSG00000037411.10	Serpine1	187.334	2.43997	0.34405	7.09191	1.32269e-12	4.39046e-11	Zfp57_MACS_peak_398	125.06	chr5	137998419	137998682	926152
chr5	137287519	137294466	ENSMUSG00000023328.14	Ache	52.5327	-2.94022	0.596793	-4.9267	8.36311e-07	1.12635e-05	Zfp57_MACS_peak_398	125.06	chr5	137998419	137998682	703954
chr5	137309654	137314404	ENSMUSG00000023348.11	Trip6	269.339	1.04323	0.294096	3.54724	0.000389294	0.00271376	Zfp57_MACS_peak_398	125.06	chr5	137998419	137998682	684016
chr5	137553517	137569582	ENSMUSG00000029712.14	Actl6b	38.8285	-5.71134	1.01696	-5.6161	1.95312e-08	3.58862e-07	Zfp57_MACS_peak_398	125.06	chr5	137998419	137998682	428838
chr5	137729899	137741607	ENSMUSG00000045348.16	Nyap1	177.994	-1.86049	0.338436	-5.49731	3.8562e-08	6.68884e-07	Zfp57_MACS_peak_398	125.06	chr5	137998419	137998682	256813
chr5	138085084	138107822	ENSMUSG00000029729.12	Zkscan1	1342.54	-1.43225	0.222526	-6.43634	1.22387e-10	3.1615e-09	Zfp57_MACS_peak_398	125.06	chr5	137998419	137998682	86403
chr5	138116903	138134265	ENSMUSG00000037017.15	Zscan21	416.788	-0.702975	0.271191	-2.59218	0.00953699	0.0394684	Zfp57_MACS_peak_398	125.06	chr5	137998419	137998682	118222
chr5	138139702	138155744	ENSMUSG00000037007.17	Zfp113	305.533	-1.39241	0.285041	-4.88495	1.03456e-06	1.36279e-05	Zfp57_MACS_peak_398	125.06	chr5	137998419	137998682	141021
chr5	138164583	138172422	ENSMUSG00000029730.16	Mcm7	2445.38	0.692795	0.241062	2.87393	0.00405394	0.0196998	Zfp57_MACS_peak_398	125.06	chr5	137998419	137998682	165902
chr5	138273655	138280005	ENSMUSG00000029510.15	Gpc2	93.9147	-2.22762	0.434746	-5.12396	2.99189e-07	4.34955e-06	Zfp57_MACS_peak_398	125.06	chr5	137998419	137998682	274974
chr5	138280240	138312393	ENSMUSG00000036928.14	Stag3	54.2129	1.51116	0.521219	2.89928	0.0037402	0.0184032	Zfp57_MACS_peak_398	125.06	chr5	137998419	137998682	281559
chr5	138441468	138460694	ENSMUSG00000036898.16	Zfp157	466.093	-0.842094	0.284096	-2.96411	0.00303555	0.0154299	Zfp57_MACS_peak_398	125.06	chr5	137998419	137998682	442787
chr5	138603652	138619761	ENSMUSG00000058291.14	Zfp68	595.164	-0.986036	0.244335	-4.03559	5.44652e-05	0.000484614	Zfp57_MACS_peak_398	125.06	chr5	137998419	137998682	604971
chr5	138622859	138652414	ENSMUSG00000056014.15	A430033K04Rik	108.012	-1.02536	0.388649	-2.63826	0.00833318	0.0354013	Zfp57_MACS_peak_398	125.06	chr5	137998419	137998682	624178
chr5	138754514	138810077	ENSMUSG00000025854.15	Fam20c	206.432	-1.38239	0.313331	-4.41192	1.02456e-05	0.000109212	Zfp57_MACS_peak_398	125.06	chr5	137998419	137998682	755833
chr5	138976014	138997370	ENSMUSG00000025856.15	Pdgfa	259.458	1.73827	0.318008	5.46611	4.60029e-08	7.83803e-07	Zfp57_MACS_peak_398	125.06	chr5	137998419	137998682	977333
chr5	139150223	139186510	ENSMUSG00000025857.10	Dnaaf5	240.098	0.780671	0.298594	2.61449	0.0089361	0.037398	Zfp57_MACS_peak_398	125.06	chr5	137998419	137998682	1151542
chr5	139336189	139351418	ENSMUSG00000045438.12	Cox19	156.105	-1.43749	0.353726	-4.06385	4.82691e-05	0.000433497	Zfp57_MACS_peak_398	125.06	chr5	137998419	137998682	1337508
chr5	139359739	139460527	ENSMUSG00000053553.11	3110082I17Rik	175.86	0.993951	0.368884	2.69448	0.00704979	0.0307955	Zfp57_MACS_peak_398	125.06	chr5	137998419	137998682	1361058
chr5	139471211	139484549	ENSMUSG00000053581.13	Zfand2a	331.506	1.10904	0.30851	3.59483	0.000324599	0.00232172	Zfp57_MACS_peak_398	125.06	chr5	137998419	137998682	1472530
chr5	139543494	139548179	ENSMUSG00000029546.12	Uncx	63.8035	-5.43483	0.813789	-6.67843	2.41518e-11	6.80607e-10	Zfp57_MACS_peak_398	125.06	chr5	137998419	137998682	1544813
chr5	139791513	139802653	ENSMUSG00000018143.10	Mafk	244.808	1.26604	0.334428	3.78568	0.00015329	0.00121138	Zfp57_MACS_peak_398	125.06	chr5	137998419	137998682	1792832
chr5	139802485	139819917	ENSMUSG00000036687.13	Tmem184a	53.5301	2.51204	0.54661	4.59567	4.31368e-06	5.01237e-05	Zfp57_MACS_peak_398	125.06	chr5	137998419	137998682	1803804
chr5	140340299	140389262	ENSMUSG00000029560.12	Snx8	275.031	1.39681	0.295396	4.72858	2.26094e-06	2.80704e-05	Zfp57_MACS_peak_400	124.26	chr5	142469956	142470311	2080695
chr5	140607320	140615545	ENSMUSG00000029570.5	Lfng	135.953	-1.5261	0.367283	-4.15512	3.25122e-05	0.000303917	Zfp57_MACS_peak_400	124.26	chr5	142469956	142470311	1854412
chr5	140620578	140649031	ENSMUSG00000036565.7	Ttyh3	516.438	-1.56682	0.291501	-5.375	7.65818e-08	1.25368e-06	Zfp57_MACS_peak_400	124.26	chr5	142469956	142470311	1820926
chr5	140724127	140761439	ENSMUSG00000050022.16	Amz1	19.8924	2.4202	0.87417	2.76857	0.00563033	0.0255963	Zfp57_MACS_peak_400	124.26	chr5	142469956	142470311	1708518
chr5	141241490	142215586	ENSMUSG00000039683.16	Sdk1	179.865	-2.29721	0.367498	-6.25096	4.07937e-10	9.67919e-09	Zfp57_MACS_peak_400	124.26	chr5	142469956	142470311	254371
chr5	142692512	142722490	ENSMUSG00000050822.11	Slc29a4	108.615	-1.45372	0.394346	-3.6864	0.00022745	0.00170291	Zfp57_MACS_peak_400	124.26	chr5	142469956	142470311	222202
chr5	142724661	142817662	ENSMUSG00000039477.16	Tnrc18	1154.49	-0.972825	0.231456	-4.20306	2.6333e-05	0.000253935	Zfp57_MACS_peak_400	124.26	chr5	142469956	142470311	254351
chr5	143249697	143270022	ENSMUSG00000046658.16	Zfp316	244.717	-1.5884	0.299505	-5.30341	1.13658e-07	1.80082e-06	Zfp57_MACS_peak_401	928.55	chr5	143128900	143129524	120174
chr5	143902704	143909847	ENSMUSG00000029610.13	Aimp2	293.56	0.808952	0.316618	2.55498	0.0106194	0.0430941	Zfp57_MACS_peak_401	928.55	chr5	143128900	143129524	773181
chr5	144545902	144557478	ENSMUSG00000059991.7	Nptx2	114.329	1.8702	0.401832	4.65418	3.25271e-06	3.87562e-05	Zfp57_MACS_peak_401	928.55	chr5	143128900	143129524	1416379
chr5	145114215	145130705	ENSMUSG00000029622.16	Arpc1b	352.908	1.26066	0.281992	4.47053	7.80242e-06	8.52985e-05	Zfp57_MACS_peak_401	928.55	chr5	143128900	143129524	1984692
chr5	145231715	145247302	ENSMUSG00000007812.16	Zfp655	1178.11	0.843098	0.24336	3.46441	0.000531386	0.00353796	Zfp57_MACS_peak_401	928.55	chr5	143128900	143129524	2102192
chr5	146209192	146221555	ENSMUSG00000029634.15	Rnf6	399.286	0.691358	0.272899	2.53339	0.0112966	0.0453541	Zfp57_MACS_peak_401	928.55	chr5	143128900	143129524	3079669
chr5	146384985	146473615	ENSMUSG00000029636.10	Wasf3	315.613	-0.96028	0.285184	-3.36723	0.000759281	0.0048272	Zfp57_MACS_peak_401	928.55	chr5	143128900	143129524	3255462
chr5	147077050	147111597	ENSMUSG00000029642.11	Polr1d	531.739	0.70806	0.264296	2.67904	0.00738327	0.0320241	Zfp57_MACS_peak_401	928.55	chr5	143128900	143129524	3947527
chr5	147188696	147190947	ENSMUSG00000053129.5	Gsx1	12.8664	-4.68682	1.40047	-3.34661	0.000818065	0.00515688	Zfp57_MACS_peak_401	928.55	chr5	143128900	143129524	4059173
chr5	147957320	148316065	ENSMUSG00000029651.16	Mtus2	100.464	-1.34387	0.445787	-3.0146	0.00257321	0.0134169	Zfp57_MACS_peak_401	928.55	chr5	143128900	143129524	4827797
chr5	148871584	148929320	ENSMUSG00000041298.15	Katnal1	228.09	-1.65209	0.306629	-5.38793	7.1275e-08	1.1688e-06	Zfp57_MACS_peak_401	928.55	chr5	143128900	143129524	5742061
chr5	149155108	149156209	ENSMUSG00000024437.6	Gm8615	32.0972	2.60893	0.691835	3.77102	0.000162581	0.00127069	Zfp57_MACS_peak_401	928.55	chr5	143128900	143129524	6025585
chr5	150118645	150497753	ENSMUSG00000056602.11	Fry	138.151	-1.4528	0.37307	-3.89416	9.8538e-05	0.00082232	Zfp57_MACS_peak_401	928.55	chr5	143128900	143129524	6989122
chr5	150599932	150607003	ENSMUSG00000107096.3	Gm43597	37.6838	-2.51845	0.665002	-3.78713	0.000152398	0.00120582	Zfp57_MACS_peak_401	928.55	chr5	143128900	143129524	7470409
chr5	151037510	151233836	ENSMUSG00000016128.14	Stard13	174.804	0.909043	0.335474	2.70972	0.00673392	0.0296833	Zfp57_MACS_peak_401	928.55	chr5	143128900	143129524	7907987
chr6	4600839	4643355	ENSMUSG00000015189.12	Casd1	560.679	-0.784906	0.254378	-3.08558	0.00203153	0.0110325	Zfp57_MACS_peak_402	267.96	chr6	4747760	4748026	104406
chr6	4747306	4760517	ENSMUSG00000092035.8	Peg10	4650.99	0.891872	0.253739	3.51492	0.00043989	0.0030183	Zfp57_MACS_peak_402	267.96	chr6	4747760	4748026	0
chr6	4902917	5165661	ENSMUSG00000032827.15	Ppp1r9a	986.908	-1.22876	0.295448	-4.15898	3.19669e-05	0.000299986	Zfp57_MACS_peak_402	267.96	chr6	4747760	4748026	154892
chr6	5483351	5496309	ENSMUSG00000019577.6	Pdk4	27.0234	5.68358	1.21673	4.6712	2.99438e-06	3.61716e-05	Zfp57_MACS_peak_402	267.96	chr6	4747760	4748026	735326
chr6	6041218	6217173	ENSMUSG00000015112.15	Slc25a13	402.021	1.55861	0.265315	5.87457	4.23955e-09	8.55881e-08	Zfp57_MACS_peak_402	267.96	chr6	4747760	4748026	1293193
chr6	7982541	7983383	ENSMUSG00000096403.2	Gm9825	77.2623	-5.70613	0.739277	-7.71852	1.17686e-14	4.88513e-13	Zfp57_MACS_peak_402	267.96	chr6	4747760	4748026	3234516
chr6	8259288	8459470	ENSMUSG00000089862.8	Umad1	44.7384	-1.90347	0.570099	-3.33884	0.00084129	0.00528218	Zfp57_MACS_peak_402	267.96	chr6	4747760	4748026	3511263
chr6	8630527	8778488	ENSMUSG00000062995.12	Ica1	127.796	1.00415	0.364041	2.75833	0.00580974	0.0262476	Zfp57_MACS_peak_402	267.96	chr6	4747760	4748026	3882502
chr6	8948431	9249032	ENSMUSG00000046178.3	Nxph1	6.4699	-6.1766	1.97996	-3.11955	0.00181126	0.0100464	Zfp57_MACS_peak_403	62.07	chr6	12958391	12958594	3709360
chr6	11907809	12081205	ENSMUSG00000029629.17	Phf14	1455.16	-1.00499	0.243435	-4.12839	3.65313e-05	0.000337546	Zfp57_MACS_peak_403	62.07	chr6	12958391	12958594	877187
chr6	12311610	12749410	ENSMUSG00000032625.14	Thsd7a	852.311	-3.63403	0.278904	-13.0297	8.29373e-39	2.53011e-36	Zfp57_MACS_peak_403	62.07	chr6	12958391	12958594	208982
chr6	13625673	13677966	ENSMUSG00000042742.7	Bmt2	405.498	-0.832813	0.296787	-2.8061	0.00501456	0.0233976	Zfp57_MACS_peak_403	62.07	chr6	12958391	12958594	667080
chr6	13834458	13839942	ENSMUSG00000048216.13	Gpr85	37.4429	-1.92757	0.635606	-3.03265	0.0024242	0.0127646	Zfp57_MACS_peak_403	62.07	chr6	12958391	12958594	875865
chr6	14901349	15441977	ENSMUSG00000029563.16	Foxp2	131.841	-2.88162	0.468585	-6.14962	7.7667e-10	1.76649e-08	Zfp57_MACS_peak_403	62.07	chr6	12958391	12958594	1942756
chr6	16833373	16898441	ENSMUSG00000029553.10	Tfec	45.2947	1.90827	0.714571	2.67052	0.00757345	0.0326941	Zfp57_MACS_peak_403	62.07	chr6	12958391	12958594	3874780
chr6	17692933	17943025	ENSMUSG00000029534.17	St7	323.528	-1.97143	0.303286	-6.50024	8.01914e-11	2.11413e-09	Zfp57_MACS_peak_403	62.07	chr6	12958391	12958594	4734340
chr6	17914996	17920600	ENSMUSG00000106858.1	Gm43844	40.5416	-2.42898	0.674693	-3.60012	0.000318065	0.00228349	Zfp57_MACS_peak_403	62.07	chr6	12958391	12958594	4956403
chr6	18366478	18514843	ENSMUSG00000000416.16	Cttnbp2	119.986	-3.05555	0.440431	-6.93764	3.98706e-12	1.24597e-10	Zfp57_MACS_peak_403	62.07	chr6	12958391	12958594	5407885
chr6	18429659	18431245	ENSMUSG00000106944.1	Gm43843	7.13535	-4.81442	1.91823	-2.50982	0.0120792	0.0478357	Zfp57_MACS_peak_403	62.07	chr6	12958391	12958594	5471066
chr6	21215503	21729805	ENSMUSG00000060882.5	Kcnd2	26.8889	-3.6843	0.829816	-4.4399	9.00024e-06	9.72319e-05	Zfp57_MACS_peak_404	177.91	chr6	29092601	29092989	7362797
chr6	21771395	21852515	ENSMUSG00000029669.14	Tspan12	297.301	-1.03776	0.290524	-3.57202	0.000354236	0.00250242	Zfp57_MACS_peak_404	177.91	chr6	29092601	29092989	7240087
chr6	22306520	22356243	ENSMUSG00000029672.16	Fam3c	491.302	0.767305	0.297829	2.57633	0.00998561	0.0408848	Zfp57_MACS_peak_404	177.91	chr6	29092601	29092989	6736359
chr6	22875502	23052916	ENSMUSG00000068748.7	Ptprz1	309.471	-3.68297	0.346385	-10.6326	2.10167e-26	2.39005e-24	Zfp57_MACS_peak_404	177.91	chr6	29092601	29092989	6039686
chr6	23262773	23839421	ENSMUSG00000017978.18	Cadps2	129.125	-2.05193	0.415219	-4.94181	7.74006e-07	1.0498e-05	Zfp57_MACS_peak_404	177.91	chr6	29092601	29092989	5253181
chr6	28661831	28831747	ENSMUSG00000049939.6	Lrrc4	110.513	-1.92943	0.430633	-4.48045	7.44873e-06	8.18041e-05	Zfp57_MACS_peak_404	177.91	chr6	29092601	29092989	260855
chr6	28981634	29028922	ENSMUSG00000092090.2	Gm3294	7.58905	-6.40217	1.95312	-3.27792	0.00104576	0.00635023	Zfp57_MACS_peak_404	177.91	chr6	29092601	29092989	63680
chr6	29433256	29461883	ENSMUSG00000068699.12	Flnc	1639.86	1.4011	0.227868	6.14875	7.8095e-10	1.77412e-08	Zfp57_MACS_peak_404	177.91	chr6	29092601	29092989	340268
chr6	29473162	29507952	ENSMUSG00000059022.14	Kcp	52.6873	-1.44515	0.540077	-2.67582	0.00745473	0.0322831	Zfp57_MACS_peak_404	177.91	chr6	29092601	29092989	380174
chr6	29694222	29718559	ENSMUSG00000001763.14	Tspan33	61.8383	-1.35355	0.491007	-2.75668	0.00583909	0.0263431	Zfp57_MACS_peak_404	177.91	chr6	29092601	29092989	601234
chr6	29735503	29761365	ENSMUSG00000001761.7	Smo	1053.83	-0.993883	0.237443	-4.18577	2.842e-05	0.000271338	Zfp57_MACS_peak_404	177.91	chr6	29092601	29092989	642515
chr6	30401868	30455179	ENSMUSG00000029775.14	Klhdc10	1066.67	-0.867105	0.223556	-3.87869	0.000105019	0.000867363	Zfp57_MACS_peak_405	1958.03	chr6	30737197	30739076	282019
chr6	30653457	30693749	ENSMUSG00000029790.16	Cep41	102.911	-1.02903	0.397542	-2.58847	0.00964036	0.0397814	Zfp57_MACS_peak_405	1958.03	chr6	30737197	30739076	43449
chr6	30723547	30748465	ENSMUSG00000051855.15	Mest	4934.55	1.12551	0.206956	5.43841	5.37581e-08	9.03916e-07	Zfp57_MACS_peak_405	1958.03	chr6	30737197	30739076	0
chr6	30747554	30896794	ENSMUSG00000025607.15	Copg2	634.252	-1.11631	0.240724	-4.63731	3.52968e-06	4.17715e-05	Zfp57_MACS_peak_405	1958.03	chr6	30737197	30739076	8479
chr6	31082565	31220488	ENSMUSG00000044471.12	Lncpint	72.6805	4.17836	0.57717	7.2394	4.50682e-13	1.56722e-11	Zfp57_MACS_peak_405	1958.03	chr6	30737197	30739076	343490
chr6	31141979	31142663	ENSMUSG00000086922.2	Gm13835	42.1002	-1.82552	0.601644	-3.03423	0.00241152	0.0127083	Zfp57_MACS_peak_405	1958.03	chr6	30737197	30739076	402904
chr6	31145128	31147419	ENSMUSG00000103220.1	Gm37728	13.6124	7.19264	1.71982	4.1822	2.887e-05	0.000274272	Zfp57_MACS_peak_405	1958.03	chr6	30737197	30739076	406053
chr6	31519488	31563981	ENSMUSG00000025608.9	Podxl	2862.12	1.0936	0.231991	4.71398	2.42924e-06	2.99856e-05	Zfp57_MACS_peak_405	1958.03	chr6	30737197	30739076	780413
chr6	32144268	32588192	ENSMUSG00000029765.12	Plxna4	297.731	-2.78294	0.318192	-8.7461	2.20846e-18	1.33894e-16	Zfp57_MACS_peak_405	1958.03	chr6	30737197	30739076	1405193
chr6	34302434	34317478	ENSMUSG00000001642.18	Akr1b3	723.326	1.56944	0.28135	5.57824	2.4297e-08	4.36823e-07	Zfp57_MACS_peak_405	1958.03	chr6	30737197	30739076	3563359
chr6	34354119	34368463	ENSMUSG00000029762.6	Akr1b8	193.311	2.65458	0.357724	7.42075	1.16461e-13	4.41472e-12	Zfp57_MACS_peak_405	1958.03	chr6	30737197	30739076	3615044
chr6	34598500	34775473	ENSMUSG00000029761.16	Cald1	1949.35	1.04008	0.25926	4.01172	6.0277e-05	0.000529462	Zfp57_MACS_peak_405	1958.03	chr6	30737197	30739076	3859425
chr6	34920163	34939344	ENSMUSG00000029848.11	Stra8	5.03263	5.75874	2.11745	2.71965	0.00653504	0.0289324	Zfp57_MACS_peak_405	1958.03	chr6	30737197	30739076	4181088
chr6	36714929	36810220	ENSMUSG00000029838.11	Ptn	1206.09	-2.14416	0.254001	-8.44153	3.13211e-17	1.70045e-15	Zfp57_MACS_peak_405	1958.03	chr6	30737197	30739076	5975854
chr6	37806086	37806550	ENSMUSG00000080242.5	Atp6v0c-ps2	32.7224	-4.43178	0.896368	-4.94416	7.64746e-07	1.03797e-05	Zfp57_MACS_peak_405	1958.03	chr6	30737197	30739076	7067011
chr6	38123174	38254009	ENSMUSG00000063455.16	D630045J12Rik	478.744	-1.76008	0.262263	-6.71112	1.9314e-11	5.47487e-10	Zfp57_MACS_peak_405	1958.03	chr6	30737197	30739076	7384099
chr6	38305286	38354603	ENSMUSG00000029826.14	Zc3hav1	711.249	2.28934	0.274182	8.34969	6.8445e-17	3.54567e-15	Zfp57_MACS_peak_405	1958.03	chr6	30737197	30739076	7566211
chr6	38551334	38609470	ENSMUSG00000029823.16	Luc7l2	2402.79	-0.736885	0.293609	-2.50975	0.0120815	0.0478357	Zfp57_MACS_peak_405	1958.03	chr6	30737197	30739076	7812259
chr6	38625693	38637242	ENSMUSG00000071537.6	Klrg2	32.1639	2.16566	0.678142	3.19352	0.0014055	0.00811914	Zfp57_MACS_peak_405	1958.03	chr6	30737197	30739076	7886618
chr6	38694390	38876165	ENSMUSG00000061436.15	Hipk2	962.831	-1.39207	0.244012	-5.70492	1.16395e-08	2.21484e-07	Zfp57_MACS_peak_405	1958.03	chr6	30737197	30739076	7955315
chr6	39086410	39118349	ENSMUSG00000038507.6	Parp12	56.6096	1.52093	0.532639	2.85545	0.00429753	0.0206279	Zfp57_MACS_peak_405	1958.03	chr6	30737197	30739076	8347335
chr6	39136623	39206789	ENSMUSG00000042599.8	Kdm7a	998.775	-1.95147	0.270525	-7.21363	5.44789e-13	1.87977e-11	Zfp57_MACS_peak_405	1958.03	chr6	30737197	30739076	8397548
chr6	39397804	39420462	ENSMUSG00000029922.15	Mkrn1	1387.92	0.88066	0.249085	3.53558	0.000406876	0.0028106	Zfp57_MACS_peak_405	1958.03	chr6	30737197	30739076	8658729
chr6	39462378	39557867	ENSMUSG00000038456.9	Dennd2a	622.059	-0.749575	0.241203	-3.10764	0.00188585	0.0103821	Zfp57_MACS_peak_405	1958.03	chr6	30737197	30739076	8723303
chr6	39873271	40255150	ENSMUSG00000057716.6	Tmem178b	163.379	-5.3686	0.498961	-10.7596	5.34277e-27	6.3778e-25	Zfp57_MACS_peak_405	1958.03	chr6	30737197	30739076	9134196
chr6	40401375	40436135	ENSMUSG00000037172.14	E330009J07Rik	411.278	-0.726815	0.266272	-2.7296	0.00634114	0.0282044	Zfp57_MACS_peak_406	106.51	chr6	49486428	49486761	9050294
chr6	40628831	40769123	ENSMUSG00000068587.9	Mgam	61.269	-4.32704	0.774218	-5.58891	2.28497e-08	4.13901e-07	Zfp57_MACS_peak_406	106.51	chr6	49486428	49486761	8717306
chr6	41605482	41620509	ENSMUSG00000029869.7	Ephb6	93.4604	-1.28025	0.433934	-2.95034	0.00317422	0.0160309	Zfp57_MACS_peak_406	106.51	chr6	49486428	49486761	7865920
chr6	41620624	41636405	ENSMUSG00000029868.13	Trpv6	18.2508	-3.2921	0.975691	-3.37412	0.000740513	0.00472978	Zfp57_MACS_peak_406	106.51	chr6	49486428	49486761	7850024
chr6	42264985	42282508	ENSMUSG00000029863.13	Casp2	479.995	-0.811353	0.252099	-3.21839	0.00128914	0.00758139	Zfp57_MACS_peak_406	106.51	chr6	49486428	49486761	7203921
chr6	42286685	42315756	ENSMUSG00000029862.15	Clcn1	43.1341	-2.6012	0.691991	-3.75901	0.000170586	0.00132465	Zfp57_MACS_peak_406	106.51	chr6	49486428	49486761	7170673
chr6	42315312	42324643	ENSMUSG00000029861.17	Fam131b	76.4807	-1.30534	0.473461	-2.75703	0.00583295	0.0263277	Zfp57_MACS_peak_406	106.51	chr6	49486428	49486761	7161786
chr6	42358487	42373268	ENSMUSG00000029859.6	Epha1	133.741	1.66061	0.372939	4.45277	8.47712e-06	9.19942e-05	Zfp57_MACS_peak_406	106.51	chr6	49486428	49486761	7113161
chr6	42668002	42710088	ENSMUSG00000036667.14	Tcaf1	1444.18	-1.48998	0.220039	-6.77142	1.27525e-11	3.70787e-10	Zfp57_MACS_peak_406	106.51	chr6	49486428	49486761	6776341
chr6	43265582	43289320	ENSMUSG00000033542.13	Arhgef5	636.075	0.892713	0.28797	3.10002	0.00193504	0.0105953	Zfp57_MACS_peak_406	106.51	chr6	49486428	49486761	6197109
chr6	45059357	47304213	ENSMUSG00000039419.17	Cntnap2	409.666	-2.77813	0.272721	-10.1867	2.27291e-24	2.26337e-22	Zfp57_MACS_peak_406	106.51	chr6	49486428	49486761	2182216
chr6	45073566	45074794	ENSMUSG00000107729.1	B230112I24Rik	6.95033	-6.27649	1.97229	-3.18234	0.00146089	0.00840124	Zfp57_MACS_peak_406	106.51	chr6	49486428	49486761	4411635
chr6	45080746	45084505	ENSMUSG00000107858.1	Gm43879	16.5144	-7.526	1.70573	-4.41219	1.02329e-05	0.000109137	Zfp57_MACS_peak_406	106.51	chr6	49486428	49486761	4401924
chr6	45135270	45137482	ENSMUSG00000108070.1	Gm43872	7.30191	-6.34667	1.96542	-3.22918	0.00124148	0.00735511	Zfp57_MACS_peak_406	106.51	chr6	49486428	49486761	4348947
chr6	45194876	45197417	ENSMUSG00000107643.1	Gm43885	7.36634	-6.35867	1.97495	-3.21966	0.00128345	0.00755483	Zfp57_MACS_peak_406	106.51	chr6	49486428	49486761	4289012
chr6	45203810	45207490	ENSMUSG00000108146.1	Gm43889	11.3164	-6.9815	1.78671	-3.90745	9.32744e-05	0.00078213	Zfp57_MACS_peak_406	106.51	chr6	49486428	49486761	4278939
chr6	45245637	45248434	ENSMUSG00000107779.1	Gm43874	7.46019	-6.37897	1.93962	-3.28877	0.00100625	0.00615502	Zfp57_MACS_peak_406	106.51	chr6	49486428	49486761	4237995
chr6	45301103	45302507	ENSMUSG00000108008.1	Gm43869	4.14331	-5.53353	2.22007	-2.4925	0.0126846	0.0497216	Zfp57_MACS_peak_406	106.51	chr6	49486428	49486761	4183922
chr6	45326402	45328665	ENSMUSG00000107433.1	Gm43882	5.35632	-5.90034	2.09683	-2.81394	0.0048939	0.0229063	Zfp57_MACS_peak_406	106.51	chr6	49486428	49486761	4157764
chr6	45413235	45415396	ENSMUSG00000107886.1	Gm43880	4.55932	-5.6677	2.18707	-2.59145	0.00955711	0.0395432	Zfp57_MACS_peak_406	106.51	chr6	49486428	49486761	4071033
chr6	47530139	47595341	ENSMUSG00000029687.16	Ezh2	824.44	-0.715572	0.239169	-2.99192	0.00277233	0.0142731	Zfp57_MACS_peak_406	106.51	chr6	49486428	49486761	1891088
chr6	47835661	47873537	ENSMUSG00000062519.13	Zfp398	231.745	-1.11608	0.319982	-3.48794	0.000486766	0.00329523	Zfp57_MACS_peak_406	106.51	chr6	49486428	49486761	1612892
chr6	49036546	49070929	ENSMUSG00000029816.10	Gpnmb	59.1001	6.84551	1.12403	6.09013	1.12818e-09	2.50087e-08	Zfp57_MACS_peak_406	106.51	chr6	49486428	49486761	415500
chr6	49395604	49469501	ENSMUSG00000023403.14	Stk31	13.459	7.17556	1.73666	4.13182	3.59902e-05	0.000332706	Zfp57_MACS_peak_406	106.51	chr6	49486428	49486761	16928
chr6	50562563	50566538	ENSMUSG00000063694.5	Cycs	849.451	0.640433	0.244473	2.61965	0.00880208	0.0369926	Zfp57_MACS_peak_407	53.72	chr6	51253497	51253680	686960
chr6	52162417	52164831	ENSMUSG00000014704.10	Hoxa2	64.1892	-2.13595	0.494358	-4.32066	1.55566e-05	0.000158444	Zfp57_MACS_peak_407	53.72	chr6	51253497	51253680	908738
chr6	52165674	52169564	ENSMUSG00000056445.8	Hoxaas2	28.4549	-2.76019	0.754946	-3.65614	0.000256044	0.00189009	Zfp57_MACS_peak_407	53.72	chr6	51253497	51253680	911995
chr6	52201754	52204587	ENSMUSG00000038253.6	Hoxa5	27.2668	-1.98119	0.775518	-2.55466	0.0106291	0.0431244	Zfp57_MACS_peak_407	53.72	chr6	51253497	51253680	948075
chr6	52214491	52221854	ENSMUSG00000038236.8	Hoxa7	54.4833	-1.7533	0.645137	-2.71771	0.00657347	0.0290761	Zfp57_MACS_peak_407	53.72	chr6	51253497	51253680	960812
chr6	52308389	52314832	ENSMUSG00000086126.1	Evx1os	41.8585	-4.0379	0.767401	-5.26178	1.42666e-07	2.213e-06	Zfp57_MACS_peak_407	53.72	chr6	51253497	51253680	1054710
chr6	52313498	52318378	ENSMUSG00000005503.8	Evx1	43.7739	-2.33945	0.656956	-3.56105	0.000369371	0.00258991	Zfp57_MACS_peak_407	53.72	chr6	51253497	51253680	1059819
chr6	54501173	54566489	ENSMUSG00000019124.10	Scrn1	459.659	-1.51164	0.257637	-5.8673	4.4294e-09	8.92333e-08	Zfp57_MACS_peak_407	53.72	chr6	51253497	51253680	3247494
chr6	54681624	54703851	ENSMUSG00000038065.13	Mturn	332.149	-1.97656	0.287001	-6.88696	5.6999e-12	1.7416e-10	Zfp57_MACS_peak_407	53.72	chr6	51253497	51253680	3427945
chr6	55451978	55501451	ENSMUSG00000029778.12	Adcyap1r1	153.65	-3.2243	0.416916	-7.73368	1.04479e-14	4.35569e-13	Zfp57_MACS_peak_408	524.2	chr6	58906706	58907355	3405256
chr6	56017497	56032689	ENSMUSG00000002930.6	Ppp1r17	26.3035	-3.13884	0.825959	-3.80023	0.00014456	0.00115234	Zfp57_MACS_peak_408	524.2	chr6	58906706	58907355	2874018
chr6	56069804	56569103	ENSMUSG00000004347.16	Pde1c	82.6569	-2.13138	0.589115	-3.61794	0.000296953	0.0021512	Zfp57_MACS_peak_408	524.2	chr6	58906706	58907355	2337604
chr6	57506502	57535468	ENSMUSG00000037826.5	Ppm1k	85.9281	-1.22753	0.449711	-2.7296	0.00634119	0.0282044	Zfp57_MACS_peak_408	524.2	chr6	58906706	58907355	1371239
chr6	57727807	57825159	ENSMUSG00000037788.14	Vopp1	699.568	-0.827758	0.247754	-3.34105	0.000834621	0.00524861	Zfp57_MACS_peak_408	524.2	chr6	58906706	58907355	1081548
chr6	58584523	58695676	ENSMUSG00000029802.13	Abcg2	690.4	1.73502	0.239389	7.24769	4.23946e-13	1.48683e-11	Zfp57_MACS_peak_408	524.2	chr6	58906706	58907355	211031
chr6	61172293	61180810	ENSMUSG00000097924.2	A730020E08Rik	11.8685	-4.5428	1.4354	-3.16482	0.00155179	0.0088184	Zfp57_MACS_peak_408	524.2	chr6	58906706	58907355	2264939
chr6	61180324	62382865	ENSMUSG00000039578.17	Ccser1	181.619	-2.77029	0.374781	-7.39175	1.44903e-13	5.42865e-12	Zfp57_MACS_peak_408	524.2	chr6	58906706	58907355	2272970
chr6	61975098	61977129	ENSMUSG00000108246.1	Gm43896	9.52906	-6.7358	1.82687	-3.68707	0.000226854	0.0016991	Zfp57_MACS_peak_408	524.2	chr6	58906706	58907355	3067744
chr6	63255876	64704323	ENSMUSG00000071424.10	Grid2	100.35	-5.66786	0.689504	-8.2202	2.03161e-16	1.01154e-14	Zfp57_MACS_peak_409	339.61	chr6	65070771	65071257	366449
chr6	64729125	64731245	ENSMUSG00000073043.5	Atoh1	172.209	-8.47154	1.07463	-7.88319	3.19138e-15	1.40035e-13	Zfp57_MACS_peak_409	339.61	chr6	65070771	65071257	339527
chr6	64878459	64879128	ENSMUSG00000107424.1	Gm18839	5.86618	-6.032	2.04694	-2.94683	0.00321048	0.0161906	Zfp57_MACS_peak_409	339.61	chr6	65070771	65071257	191644
chr6	65117293	65144908	ENSMUSG00000029919.5	Hpgds	37.79	-4.63863	0.835494	-5.55196	2.82487e-08	5.01304e-07	Zfp57_MACS_peak_409	339.61	chr6	65070771	65071257	46037
chr6	65671590	65712326	ENSMUSG00000049001.5	Ndnf	190.097	-1.90266	0.407851	-4.66509	3.08488e-06	3.70784e-05	Zfp57_MACS_peak_409	339.61	chr6	65070771	65071257	600334
chr6	65778988	65937010	ENSMUSG00000029913.14	Prdm5	156.773	1.04721	0.419262	2.49774	0.0124987	0.0490995	Zfp57_MACS_peak_409	339.61	chr6	65070771	65071257	707732
chr6	67035096	67037457	ENSMUSG00000036390.8	Gadd45a	176.388	0.88629	0.344078	2.57584	0.00999965	0.0409336	Zfp57_MACS_peak_409	339.61	chr6	65070771	65071257	1963840
chr6	71213940	71322233	ENSMUSG00000055027.17	Smyd1	33.536	2.55078	0.70998	3.59275	0.000327209	0.00233778	Zfp57_MACS_peak_409	339.61	chr6	65070771	65071257	6142684
chr6	71707561	71810710	ENSMUSG00000052852.8	Reep1	393.177	-2.71899	0.279687	-9.72153	2.44085e-22	2.15187e-20	Zfp57_MACS_peak_409	339.61	chr6	65070771	65071257	6636305
chr6	71790668	71793476	ENSMUSG00000108802.1	Gm44769	5.57904	-5.95995	2.06838	-2.88145	0.00395844	0.0193344	Zfp57_MACS_peak_409	339.61	chr6	65070771	65071257	6719412
chr6	71909053	71984935	ENSMUSG00000049553.11	Polr1a	1515.26	0.861938	0.220127	3.91565	9.01623e-05	0.000758524	Zfp57_MACS_peak_409	339.61	chr6	65070771	65071257	6837797
chr6	72385223	72390703	ENSMUSG00000050732.9	Vamp8	262.152	1.39177	0.312186	4.45816	8.26678e-06	8.99656e-05	Zfp57_MACS_peak_409	339.61	chr6	65070771	65071257	7313967
chr6	72544391	72562983	ENSMUSG00000056737.14	Capg	33.0127	3.00069	0.741926	4.04446	5.24446e-05	0.000467395	Zfp57_MACS_peak_409	339.61	chr6	65070771	65071257	7473135
chr6	73017606	73221651	ENSMUSG00000052861.13	Dnah6	33.38	-2.1079	0.709686	-2.97018	0.00297622	0.0151885	Zfp57_MACS_peak_409	339.61	chr6	65070771	65071257	7946350
chr6	76881637	77979699	ENSMUSG00000063063.12	Ctnna2	658.291	-3.79552	0.268208	-14.1514	1.83108e-45	9.02349e-43	Zfp57_MACS_peak_411	62.38	chr6	81864815	81864917	3885117
chr6	77242689	77257791	ENSMUSG00000060780.2	Lrrtm1	24.6432	-3.17902	0.853888	-3.723	0.00019687	0.00150443	Zfp57_MACS_peak_411	62.38	chr6	81864815	81864917	4607025
chr6	77323906	77324805	ENSMUSG00000108057.1	Gm44234	6.44047	-6.16617	2.00991	-3.06789	0.00215578	0.0115991	Zfp57_MACS_peak_411	62.38	chr6	81864815	81864917	4540011
chr6	77380260	77382459	ENSMUSG00000108077.1	6330415B21Rik	29.8634	-4.90659	1.06105	-4.6243	3.75869e-06	4.41554e-05	Zfp57_MACS_peak_411	62.38	chr6	81864815	81864917	4482357
chr6	77412300	77416418	ENSMUSG00000108005.1	Gm44435	59.8754	-4.71392	0.735058	-6.41299	1.42696e-10	3.6469e-09	Zfp57_MACS_peak_411	62.38	chr6	81864815	81864917	4448398
chr6	77428678	77433509	ENSMUSG00000107512.1	Gm44433	66.5646	-3.92661	0.659127	-5.95729	2.56452e-09	5.39329e-08	Zfp57_MACS_peak_411	62.38	chr6	81864815	81864917	4431307
chr6	77471138	77474195	ENSMUSG00000107917.1	Gm44235	49.0709	-4.42228	0.750387	-5.89333	3.78481e-09	7.70553e-08	Zfp57_MACS_peak_411	62.38	chr6	81864815	81864917	4390621
chr6	77539847	77543082	ENSMUSG00000107947.1	Gm44438	77.2787	-5.96937	0.839904	-7.1072	1.1842e-12	3.95123e-11	Zfp57_MACS_peak_411	62.38	chr6	81864815	81864917	4321734
chr6	77586995	77588481	ENSMUSG00000107707.1	Gm44286	41.8136	-5.81788	1.03674	-5.61168	2.00372e-08	3.67106e-07	Zfp57_MACS_peak_411	62.38	chr6	81864815	81864917	4276335
chr6	77745745	77749782	ENSMUSG00000108102.1	Gm44437	31.7195	-3.06911	0.749156	-4.09676	4.18977e-05	0.000381084	Zfp57_MACS_peak_411	62.38	chr6	81864815	81864917	4115034
chr6	82402334	82560104	ENSMUSG00000030043.11	Tacr1	10.8904	3.28808	1.23335	2.66598	0.00767648	0.0330804	Zfp57_MACS_peak_411	62.38	chr6	81864815	81864917	537418
chr6	82946902	83030309	ENSMUSG00000030041.9	M1ap	9.09244	6.60928	1.86816	3.53785	0.000403392	0.00279078	Zfp57_MACS_peak_411	62.38	chr6	81864815	81864917	1081986
chr6	83119044	83121559	ENSMUSG00000030035.14	Wbp1	420.833	-1.24741	0.268474	-4.64628	3.3798e-06	4.01709e-05	Zfp57_MACS_peak_411	62.38	chr6	81864815	81864917	1254128
chr6	83122520	83124397	ENSMUSG00000108109.1	Gm44287	4.58874	-5.68275	2.15287	-2.63961	0.00830013	0.0352921	Zfp57_MACS_peak_411	62.38	chr6	81864815	81864917	1257604
chr6	83135463	83152579	ENSMUSG00000034930.16	Rtkn	198.211	-1.26801	0.326633	-3.88207	0.000103571	0.000858354	Zfp57_MACS_peak_411	62.38	chr6	81864815	81864917	1270547
chr6	83149361	83156397	ENSMUSG00000030032.12	Wdr54	64.1741	-1.22571	0.483782	-2.53361	0.0112895	0.0453443	Zfp57_MACS_peak_411	62.38	chr6	81864815	81864917	1284445
chr6	83165920	83200117	ENSMUSG00000031865.16	Dctn1	1133.23	-0.601602	0.232827	-2.5839	0.00976896	0.0401432	Zfp57_MACS_peak_411	62.38	chr6	81864815	81864917	1301004
chr6	83219828	83304945	ENSMUSG00000068323.12	Slc4a5	51.0569	-2.23031	0.72206	-3.08881	0.00200957	0.0109318	Zfp57_MACS_peak_411	62.38	chr6	81864815	81864917	1354912
chr6	83362373	83459084	ENSMUSG00000034832.15	Tet3	1350.32	-1.05683	0.227471	-4.646	3.38438e-06	4.02004e-05	Zfp57_MACS_peak_411	62.38	chr6	81864815	81864917	1497457
chr6	83512905	83536265	ENSMUSG00000059430.14	Actg2	62.8659	2.06875	0.588032	3.5181	0.000434654	0.00298663	Zfp57_MACS_peak_411	62.38	chr6	81864815	81864917	1647989
chr6	84008590	84211060	ENSMUSG00000033788.15	Dysf	157.562	1.60006	0.345905	4.62571	3.73313e-06	4.39627e-05	Zfp57_MACS_peak_411	62.38	chr6	81864815	81864917	2143674
chr6	84571414	84593908	ENSMUSG00000063415.12	Cyp26b1	131.535	-3.26746	0.420923	-7.76261	8.32019e-15	3.51441e-13	Zfp57_MACS_peak_411	62.38	chr6	81864815	81864917	2706498
chr6	85076192	85076719	ENSMUSG00000081669.1	Npm3-ps1	92.0858	1.65957	0.436999	3.79767	0.000146066	0.00116242	Zfp57_MACS_peak_411	62.38	chr6	81864815	81864917	3211276
chr6	85431989	85446435	ENSMUSG00000033706.13	Smyd5	523.904	0.970589	0.254671	3.81115	0.000138322	0.00110814	Zfp57_MACS_peak_411	62.38	chr6	81864815	81864917	3567073
chr6	85469574	85502994	ENSMUSG00000047013.15	Fbxo41	45.504	-3.23586	0.629125	-5.14342	2.69784e-07	3.94595e-06	Zfp57_MACS_peak_411	62.38	chr6	81864815	81864917	3604658
chr6	86028681	86124409	ENSMUSG00000030000.10	Add2	366.451	-3.33618	0.306785	-10.8747	1.52213e-27	1.87524e-25	Zfp57_MACS_peak_411	62.38	chr6	81864815	81864917	4163765
chr6	86039934	86041767	ENSMUSG00000107927.1	Gm44090	5.00475	-5.80411	2.11869	-2.73948	0.00615363	0.0275359	Zfp57_MACS_peak_411	62.38	chr6	81864815	81864917	4175018
chr6	86386006	86397154	ENSMUSG00000029998.14	Pcyox1	1050.68	-0.640748	0.237032	-2.70321	0.00686726	0.0301742	Zfp57_MACS_peak_411	62.38	chr6	81864815	81864917	4521090
chr6	86404219	86433405	ENSMUSG00000071337.11	Tia1	1215.3	-1.49418	0.28959	-5.15965	2.47418e-07	3.64936e-06	Zfp57_MACS_peak_411	62.38	chr6	81864815	81864917	4539303
chr6	87009236	87028461	ENSMUSG00000029993.16	Nfu1	344.562	1.34991	0.295868	4.56253	5.05409e-06	5.79216e-05	Zfp57_MACS_peak_411	62.38	chr6	81864815	81864917	5144320
chr6	87133853	87335821	ENSMUSG00000033420.12	Antxr1	197.631	-0.906405	0.315645	-2.87159	0.00408409	0.0197763	Zfp57_MACS_peak_411	62.38	chr6	81864815	81864917	5268937
chr6	87730869	87755908	ENSMUSG00000068263.11	Efcc1	18.6628	-4.18294	1.09003	-3.83745	0.00012432	0.00100857	Zfp57_MACS_peak_411	62.38	chr6	81864815	81864917	5865953
chr6	87913935	87936629	ENSMUSG00000030060.14	Hmces	395.662	2.02505	0.274627	7.37383	1.65793e-13	6.13945e-12	Zfp57_MACS_peak_411	62.38	chr6	81864815	81864917	6049019
chr6	88465409	88497572	ENSMUSG00000030079.15	Ruvbl1	541.445	1.01673	0.268163	3.79147	0.000149757	0.00118737	Zfp57_MACS_peak_411	62.38	chr6	81864815	81864917	6600493
chr6	88842558	88875044	ENSMUSG00000033152.13	Podxl2	282.834	-3.31482	0.325387	-10.1873	2.25883e-24	2.26106e-22	Zfp57_MACS_peak_411	62.38	chr6	81864815	81864917	6977642
chr6	88883474	88898780	ENSMUSG00000002870.8	Mcm2	1935.72	0.676626	0.244399	2.76853	0.00563094	0.0255963	Zfp57_MACS_peak_411	62.38	chr6	81864815	81864917	7018558
chr6	89383146	89595652	ENSMUSG00000030086.16	Chchd6	95.2244	-1.01762	0.4062	-2.50523	0.0122373	0.0482836	Zfp57_MACS_peak_411	62.38	chr6	81864815	81864917	7518230
chr6	89643988	89675529	ENSMUSG00000000811.13	Txnrd3	169.216	-1.00976	0.332296	-3.03874	0.00237568	0.0125642	Zfp57_MACS_peak_411	62.38	chr6	81864815	81864917	7779072
chr6	90462576	90475238	ENSMUSG00000030087.11	Klf15	62.5726	1.26045	0.482689	2.61131	0.00901951	0.0376921	Zfp57_MACS_peak_411	62.38	chr6	81864815	81864917	8597660
chr6	90486427	90600203	ENSMUSG00000030088.15	Aldh1l1	47.2398	2.12471	0.567817	3.74189	0.000182643	0.0014069	Zfp57_MACS_peak_411	62.38	chr6	81864815	81864917	8621511
chr6	91013068	91116829	ENSMUSG00000030091.17	Nup210	728.443	-0.956025	0.241045	-3.96617	7.3037e-05	0.000630592	Zfp57_MACS_peak_411	62.38	chr6	81864815	81864917	9148152
chr6	91462172	91473546	ENSMUSG00000034203.8	Chchd4	212.523	0.933398	0.334302	2.79208	0.00523706	0.0242076	Zfp57_MACS_peak_411	62.38	chr6	81864815	81864917	9597256
chr6	91515928	91522625	ENSMUSG00000034192.5	Lsm3	495.826	0.842473	0.271981	3.09755	0.0019513	0.0106661	Zfp57_MACS_peak_413	97.96	chr6	101150300	101150581	9627676
chr6	92242061	92244650	ENSMUSG00000005892.4	Trh	185.415	5.03047	0.441673	11.3896	4.71325e-30	7.42492e-28	Zfp57_MACS_peak_413	97.96	chr6	101150300	101150581	8905651
chr6	92370908	92706155	ENSMUSG00000030020.13	Prickle2	199.858	-1.56398	0.324611	-4.81801	1.44996e-06	1.8665e-05	Zfp57_MACS_peak_413	97.96	chr6	101150300	101150581	8444146
chr6	93675455	94283917	ENSMUSG00000045095.16	Magi1	899.557	-0.833585	0.235715	-3.53641	0.000405597	0.00280301	Zfp57_MACS_peak_413	97.96	chr6	101150300	101150581	6866384
chr6	94604529	94700158	ENSMUSG00000030029.14	Lrig1	821.331	-0.950611	0.247369	-3.84288	0.000121598	0.000990254	Zfp57_MACS_peak_413	97.96	chr6	101150300	101150581	6450143
chr6	95117240	95129790	ENSMUSG00000030031.14	Kbtbd8	276.072	0.840759	0.288359	2.91566	0.00354931	0.0176412	Zfp57_MACS_peak_413	97.96	chr6	101150300	101150581	6020511
chr6	97110024	97149182	ENSMUSG00000035245.12	Eogt	266.903	0.810781	0.289533	2.8003	0.00510545	0.0237123	Zfp57_MACS_peak_413	97.96	chr6	101150300	101150581	4001119
chr6	97286867	97617541	ENSMUSG00000030064.16	Frmd4b	569.244	-1.36131	0.263026	-5.17558	2.27209e-07	3.39295e-06	Zfp57_MACS_peak_413	97.96	chr6	101150300	101150581	3532760
chr6	99257484	99666797	ENSMUSG00000030068.4	Gm20696	23.2138	-2.54196	0.861448	-2.95079	0.00316958	0.0160137	Zfp57_MACS_peak_413	97.96	chr6	101150300	101150581	1483504
chr6	99625135	99666771	ENSMUSG00000093661.1	Eif4e3	63.2393	-1.25407	0.484672	-2.58747	0.00966843	0.0398494	Zfp57_MACS_peak_413	97.96	chr6	101150300	101150581	1483530
chr6	100228565	100287485	ENSMUSG00000072872.3	Rybp	497.608	1.09103	0.270683	4.03064	5.56254e-05	0.000493744	Zfp57_MACS_peak_413	97.96	chr6	101150300	101150581	862816
chr6	100704734	100810913	ENSMUSG00000030074.9	Gxylt2	106.334	-1.92144	0.40926	-4.69493	2.66703e-06	3.26066e-05	Zfp57_MACS_peak_413	97.96	chr6	101150300	101150581	339388
chr6	101149609	101377897	ENSMUSG00000035357.16	Pdzrn3	517.233	-0.682109	0.251955	-2.70726	0.0067841	0.0298703	Zfp57_MACS_peak_413	97.96	chr6	101150300	101150581	0
chr6	102162655	102573101	ENSMUSG00000030075.10	Cntn3	52.3461	-3.13668	0.578918	-5.41818	6.02083e-08	1.00186e-06	Zfp57_MACS_peak_413	97.96	chr6	101150300	101150581	1012075
chr6	103510586	103750211	ENSMUSG00000030077.11	Chl1	172.317	-4.46067	0.431548	-10.3364	4.82168e-25	4.92914e-23	Zfp57_MACS_peak_413	97.96	chr6	101150300	101150581	2360006
chr6	104492790	104863406	ENSMUSG00000030092.14	Cntn6	8.88765	-5.14413	1.83214	-2.80772	0.00498941	0.0233029	Zfp57_MACS_peak_413	97.96	chr6	101150300	101150581	3342210
chr6	105677660	106699310	ENSMUSG00000064293.14	Cntn4	5.76674	-6.01447	2.0275	-2.96644	0.00301265	0.0153297	Zfp57_MACS_peak_413	97.96	chr6	101150300	101150581	4527080
chr6	106769120	106782474	ENSMUSG00000013736.16	Trnt1	667.384	0.605923	0.241972	2.50411	0.0122761	0.0483915	Zfp57_MACS_peak_413	97.96	chr6	101150300	101150581	5618540
chr6	107529768	107570214	ENSMUSG00000034648.9	Lrrn1	426.256	-3.17565	0.288075	-11.0237	2.93686e-28	3.89266e-26	Zfp57_MACS_peak_413	97.96	chr6	101150300	101150581	6379188
chr6	108107028	108185582	ENSMUSG00000030101.15	Sumf1	338.225	0.947481	0.303675	3.12005	0.00180819	0.0100329	Zfp57_MACS_peak_413	97.96	chr6	101150300	101150581	6956448
chr6	108563605	108565588	ENSMUSG00000043024.6	Gm16433	41.4426	1.72352	0.594097	2.90108	0.00371875	0.0183331	Zfp57_MACS_peak_413	97.96	chr6	101150300	101150581	7413025
chr6	108577039	108660934	ENSMUSG00000087341.4	0610040F04Rik	4.44894	5.57746	2.23273	2.49805	0.0124879	0.0490809	Zfp57_MACS_peak_413	97.96	chr6	101150300	101150581	7426459
chr6	112273758	112330425	ENSMUSG00000057604.9	Lmcd1	20.6165	2.50085	0.896169	2.7906	0.00526098	0.0242704	Zfp57_MACS_peak_414	108.9	chr6	116241917	116242140	3911493
chr6	112717971	112947266	ENSMUSG00000030257.16	Srgap3	1134.19	-2.97117	0.278602	-10.6645	1.49131e-26	1.71626e-24	Zfp57_MACS_peak_414	108.9	chr6	116241917	116242140	3294652
chr6	113046225	113068273	ENSMUSG00000030264.14	Thumpd3	598.068	0.620578	0.248045	2.50188	0.0123537	0.0486328	Zfp57_MACS_peak_414	108.9	chr6	116241917	116242140	3173645
chr6	113168090	113195384	ENSMUSG00000042873.11	Lhfpl4	85.5699	-3.33721	0.510139	-6.54177	6.07951e-11	1.62056e-09	Zfp57_MACS_peak_414	108.9	chr6	116241917	116242140	3046534
chr6	113237843	113281392	ENSMUSG00000030269.14	Mtmr14	456.081	0.990813	0.276932	3.57782	0.000346478	0.00245627	Zfp57_MACS_peak_414	108.9	chr6	116241917	116242140	2960526
chr6	113334124	113343984	ENSMUSG00000030272.15	Camk1	89.2904	1.33637	0.418649	3.19211	0.00141238	0.00815398	Zfp57_MACS_peak_414	108.9	chr6	116241917	116242140	2897934
chr6	113531682	113597017	ENSMUSG00000034023.16	Fancd2	455.444	0.694336	0.264096	2.62911	0.00856095	0.0362168	Zfp57_MACS_peak_414	108.9	chr6	116241917	116242140	2644901
chr6	113697050	113711069	ENSMUSG00000056952.13	Tatdn2	657.549	0.611836	0.245509	2.49211	0.0126988	0.0497414	Zfp57_MACS_peak_414	108.9	chr6	116241917	116242140	2530849
chr6	113743831	114042613	ENSMUSG00000030302.16	Atp2b2	99.7587	-5.04974	0.58824	-8.58449	9.12382e-18	5.21877e-16	Zfp57_MACS_peak_414	108.9	chr6	116241917	116242140	2199305
chr6	113797807	113799684	ENSMUSG00000108297.1	Gm44167	4.65317	-5.70118	2.14914	-2.65278	0.00798326	0.0341411	Zfp57_MACS_peak_414	108.9	chr6	116241917	116242140	2442234
chr6	114860628	114969994	ENSMUSG00000030315.15	Vgll4	365.634	-1.15724	0.272933	-4.24	2.23524e-05	0.000219067	Zfp57_MACS_peak_414	108.9	chr6	116241917	116242140	1271924
chr6	115134902	115282006	ENSMUSG00000009394.13	Syn2	23.7734	-2.25611	0.770687	-2.92739	0.00341815	0.0170721	Zfp57_MACS_peak_414	108.9	chr6	116241917	116242140	959912
chr6	115853470	115926699	ENSMUSG00000030323.13	Ift122	314.289	-0.724633	0.279304	-2.59442	0.00947507	0.0392883	Zfp57_MACS_peak_414	108.9	chr6	116241917	116242140	315219
chr6	116018611	116193486	ENSMUSG00000030126.17	Tmcc1	530.288	-0.981625	0.263882	-3.71994	0.000199272	0.00152097	Zfp57_MACS_peak_414	108.9	chr6	116241917	116242140	48432
chr6	116208038	116262686	ENSMUSG00000024104.11	Washc2	2311.2	1.17669	0.220802	5.32918	9.86567e-08	1.58403e-06	Zfp57_MACS_peak_414	108.9	chr6	116241917	116242140	0
chr6	116264222	116330302	ENSMUSG00000042213.17	Zfand4	32.354	-2.21179	0.752972	-2.93741	0.00330964	0.0166122	Zfp57_MACS_peak_415	209.41	chr6	116242302	116242504	21719
chr6	116410077	116461178	ENSMUSG00000025701.12	Alox5	19.5108	2.95898	0.909544	3.25326	0.00114089	0.00683928	Zfp57_MACS_peak_415	209.41	chr6	116242302	116242504	167574
chr6	116624016	116628999	ENSMUSG00000059878.12	Zfp422	724.989	-1.21094	0.289017	-4.18985	2.79134e-05	0.000267165	Zfp57_MACS_peak_415	209.41	chr6	116242302	116242504	381513
chr6	116633008	116673952	ENSMUSG00000042129.8	Rassf4	251.945	-4.30758	0.363646	-11.8455	2.2702e-32	4.59274e-30	Zfp57_MACS_peak_415	209.41	chr6	116242302	116242504	390505
chr6	117900324	117925622	ENSMUSG00000042079.13	Hnrnpf	3081.08	0.760108	0.256949	2.9582	0.00309438	0.0156998	Zfp57_MACS_peak_415	209.41	chr6	116242302	116242504	1657821
chr6	118011438	118091546	ENSMUSG00000030134.11	Rasgef1a	19.2825	2.4399	0.864991	2.82072	0.00479159	0.0224993	Zfp57_MACS_peak_415	209.41	chr6	116242302	116242504	1768935
chr6	118151745	118197718	ENSMUSG00000030110.13	Ret	81.7324	-2.45401	0.467851	-5.2453	1.56032e-07	2.41059e-06	Zfp57_MACS_peak_415	209.41	chr6	116242302	116242504	1909242
chr6	118383381	118419474	ENSMUSG00000030138.8	Bms1	1536.88	0.773942	0.221772	3.48981	0.000483361	0.00327564	Zfp57_MACS_peak_415	209.41	chr6	116242302	116242504	2140878
chr6	118587240	119196418	ENSMUSG00000051331.15	Cacna1c	147.024	-1.68113	0.360557	-4.66258	3.12266e-06	3.74388e-05	Zfp57_MACS_peak_416	51.14	chr6	121327278	121327445	2130861
chr6	119175253	119221616	ENSMUSG00000041477.14	Dcp1b	154.252	-1.57148	0.354265	-4.43587	9.17004e-06	9.87334e-05	Zfp57_MACS_peak_416	51.14	chr6	121327278	121327445	2105663
chr6	120488939	120493807	ENSMUSG00000094626.1	Tmem121b	49.4705	-3.88657	0.656271	-5.9222	3.17671e-09	6.55076e-08	Zfp57_MACS_peak_416	51.14	chr6	121327278	121327445	833472
chr6	120891930	120916853	ENSMUSG00000004446.12	Bid	196.161	1.31629	0.327066	4.02453	5.70895e-05	0.00050539	Zfp57_MACS_peak_416	51.14	chr6	121327278	121327445	410426
chr6	121245906	121270917	ENSMUSG00000030107.10	Usp18	21.8488	2.5261	0.820956	3.07702	0.00209079	0.0112937	Zfp57_MACS_peak_416	51.14	chr6	121327278	121327445	56362
chr6	121372933	121473678	ENSMUSG00000040797.16	Iqsec3	52.5079	-2.85561	0.61789	-4.62154	3.80897e-06	4.46915e-05	Zfp57_MACS_peak_416	51.14	chr6	121327278	121327445	45489
chr6	121635376	121679227	ENSMUSG00000030111.9	A2m	85.74	-3.83503	1.44478	-2.6544	0.0079449	0.0340074	Zfp57_MACS_peak_416	51.14	chr6	121327278	121327445	307932
chr6	122317731	122340561	ENSMUSG00000040669.14	Phc1	1036.43	1.52014	0.23879	6.366	1.94026e-10	4.84636e-09	Zfp57_MACS_peak_416	51.14	chr6	121327278	121327445	990287
chr6	122447296	122498761	ENSMUSG00000040649.15	Rimklb	533.633	-1.28975	0.28328	-4.5529	5.29113e-06	6.03145e-05	Zfp57_MACS_peak_416	51.14	chr6	121327278	121327445	1119852
chr6	122605403	122610087	ENSMUSG00000030117.5	Gdf3	159.315	10.7416	1.48378	7.23936	4.5082e-13	1.56722e-11	Zfp57_MACS_peak_416	51.14	chr6	121327278	121327445	1277959
chr6	122626410	122630272	ENSMUSG00000046323.8	Dppa3	76.8366	9.68954	1.50841	6.4237	1.33004e-10	3.41283e-09	Zfp57_MACS_peak_416	51.14	chr6	121327278	121327445	1298966
chr6	122707489	122714633	ENSMUSG00000012396.12	Nanog	446.367	12.2282	1.46635	8.33917	7.48136e-17	3.8548e-15	Zfp57_MACS_peak_416	51.14	chr6	121327278	121327445	1380045
chr6	124704085	124712178	ENSMUSG00000004268.11	Emg1	554.768	0.856594	0.259502	3.30092	0.000963696	0.0059325	Zfp57_MACS_peak_416	51.14	chr6	121327278	121327445	3376641
chr6	124712336	124716950	ENSMUSG00000004264.17	Phb2	1633.73	0.622384	0.243252	2.5586	0.0105095	0.0427293	Zfp57_MACS_peak_416	51.14	chr6	121327278	121327445	3384892
chr6	124720707	124738714	ENSMUSG00000004266.15	Ptpn6	107.721	2.57265	0.424156	6.06534	1.31672e-09	2.89213e-08	Zfp57_MACS_peak_416	51.14	chr6	121327278	121327445	3393263
chr6	124760053	124769673	ENSMUSG00000004267.16	Eno2	339.08	-2.50586	0.944303	-2.65366	0.0079625	0.0340675	Zfp57_MACS_peak_416	51.14	chr6	121327278	121327445	3432609
chr6	124769863	124779727	ENSMUSG00000030125.11	Lrrc23	15.4206	-3.2543	1.08289	-3.00521	0.00265399	0.0137745	Zfp57_MACS_peak_416	51.14	chr6	121327278	121327445	3442419
chr6	124810586	124814296	ENSMUSG00000023456.15	Tpi1	3823.36	-1.19006	0.215196	-5.5301	3.2004e-08	5.63265e-07	Zfp57_MACS_peak_416	51.14	chr6	121327278	121327445	3483142
chr6	124841089	124857752	ENSMUSG00000023191.9	P3h3	128.72	-1.24956	0.419377	-2.97956	0.0028866	0.0147704	Zfp57_MACS_peak_416	51.14	chr6	121327278	121327445	3513645
chr6	124858444	124863983	ENSMUSG00000038390.11	Gpr162	66.1244	-2.05499	0.485442	-4.23323	2.3036e-05	0.00022514	Zfp57_MACS_peak_416	51.14	chr6	121327278	121327445	3531000
chr6	124958413	124965538	ENSMUSG00000030127.15	Cops7a	697.73	0.748828	0.254462	2.94279	0.00325265	0.0163688	Zfp57_MACS_peak_416	51.14	chr6	121327278	121327445	3630969
chr6	125131909	125144753	ENSMUSG00000038279.10	Nop2	1100.02	1.43617	0.251794	5.70374	1.17208e-08	2.2281e-07	Zfp57_MACS_peak_416	51.14	chr6	121327278	121327445	3804465
chr6	125306571	125313885	ENSMUSG00000030339.7	Ltbr	221.844	1.16272	0.393599	2.95406	0.00313624	0.0158912	Zfp57_MACS_peak_416	51.14	chr6	121327278	121327445	3979127
chr6	125460266	125494791	ENSMUSG00000030342.8	Cd9	1131.66	1.30299	0.332105	3.92343	8.72985e-05	0.000738464	Zfp57_MACS_peak_416	51.14	chr6	121327278	121327445	4132822
chr6	126532551	126535412	ENSMUSG00000045534.4	Kcna5	25.5177	-2.67792	0.850562	-3.14841	0.00164162	0.00924414	Zfp57_MACS_peak_416	51.14	chr6	121327278	121327445	5205107
chr6	126640397	126646384	ENSMUSG00000047976.4	Kcna1	30.2346	-3.87908	0.861087	-4.50486	6.64159e-06	7.40399e-05	Zfp57_MACS_peak_416	51.14	chr6	121327278	121327445	5312953
chr6	127085116	127109557	ENSMUSG00000038028.9	Tigar	225.485	1.02291	0.337692	3.02912	0.00245266	0.0128968	Zfp57_MACS_peak_416	51.14	chr6	121327278	121327445	5757672
chr6	127125162	127152193	ENSMUSG00000000184.12	Ccnd2	2706.82	-2.56363	0.249717	-10.2662	1.00117e-24	1.0127e-22	Zfp57_MACS_peak_416	51.14	chr6	121327278	121327445	5797718
chr6	127446840	127494261	ENSMUSG00000037997.12	Parp11	179.425	-1.27367	0.329111	-3.87003	0.000108821	0.000895685	Zfp57_MACS_peak_417	75.16	chr6	133401185	133401305	5906925
chr6	127689011	127769472	ENSMUSG00000030350.8	Prmt8	175.035	-5.28652	0.470783	-11.2292	2.93129e-29	4.40128e-27	Zfp57_MACS_peak_417	75.16	chr6	133401185	133401305	5631714
chr6	127887589	127953977	ENSMUSG00000030351.5	Tspan11	19.3445	-2.22303	0.857317	-2.59301	0.00951404	0.0393989	Zfp57_MACS_peak_417	75.16	chr6	133401185	133401305	5447209
chr6	128169704	128183803	ENSMUSG00000107879.1	9330102E08Rik	17.3009	-2.9821	0.95002	-3.13899	0.00169531	0.00951213	Zfp57_MACS_peak_417	75.16	chr6	133401185	133401305	5217383
chr6	128224288	128300823	ENSMUSG00000030353.15	Tead4	152.343	2.00058	0.375968	5.32116	1.03109e-07	1.64912e-06	Zfp57_MACS_peak_417	75.16	chr6	133401185	133401305	5100363
chr6	131364855	131388476	ENSMUSG00000030189.15	Ybx3	1044.95	0.784382	0.230917	3.39682	0.000681733	0.00440707	Zfp57_MACS_peak_417	75.16	chr6	133401185	133401305	2012710
chr6	133104909	133110899	ENSMUSG00000072704.6	Smim10l1	605.158	-0.825551	0.277334	-2.97674	0.00291333	0.0149032	Zfp57_MACS_peak_417	75.16	chr6	133401185	133401305	290287
chr6	134920401	134925513	ENSMUSG00000003031.14	Cdkn1b	682.053	-1.0212	0.240944	-4.23832	2.25197e-05	0.000220482	Zfp57_MACS_peak_418	61.8	chr6	135423431	135423635	497919
chr6	135065651	135084709	ENSMUSG00000046733.7	Gprc5a	36.4357	1.84035	0.657232	2.80015	0.00510792	0.0237124	Zfp57_MACS_peak_418	61.8	chr6	135423431	135423635	338723
chr6	135197977	135244955	ENSMUSG00000030207.15	Fam234b	149.645	-1.44053	0.363175	-3.9665	7.29357e-05	0.00063	Zfp57_MACS_peak_418	61.8	chr6	135423431	135423635	178477
chr6	135362545	135383173	ENSMUSG00000030208.15	Emp1	75.4798	1.7744	0.454191	3.90672	9.35563e-05	0.000784151	Zfp57_MACS_peak_418	61.8	chr6	135423431	135423635	40259
chr6	135713233	136173511	ENSMUSG00000030209.14	Grin2b	64.9112	-3.88323	0.587905	-6.6052	3.96989e-11	1.08686e-09	Zfp57_MACS_peak_418	61.8	chr6	135423431	135423635	289599
chr6	136612070	136661928	ENSMUSG00000030214.7	Plbd1	4.85179	5.70453	2.11757	2.6939	0.00706214	0.0308261	Zfp57_MACS_peak_420	161.19	chr6	136482609	136482894	129177
chr6	137252319	137463233	ENSMUSG00000030223.14	Ptpro	195.933	-5.37571	0.454561	-11.8262	2.85915e-32	5.72396e-30	Zfp57_MACS_peak_420	161.19	chr6	136482609	136482894	769426
chr6	138140316	138156755	ENSMUSG00000008540.11	Mgst1	21.7146	3.131	0.882132	3.54935	0.000386179	0.00269498	Zfp57_MACS_peak_420	161.19	chr6	136482609	136482894	1657423
chr6	138362918	138581968	ENSMUSG00000030226.12	Lmo3	51.3137	-4.49443	0.727347	-6.17921	6.44236e-10	1.47928e-08	Zfp57_MACS_peak_421	76.79	chr6	140311759	140311938	1729792
chr6	141249269	141507448	ENSMUSG00000041741.10	Pde3a	283.024	-1.03429	0.297127	-3.48097	0.000499601	0.00337025	Zfp57_MACS_peak_421	76.79	chr6	140311759	140311938	937332
chr6	142490249	142507957	ENSMUSG00000030246.11	Ldhb	987.339	0.775319	0.254	3.05243	0.00226994	0.0120915	Zfp57_MACS_peak_422	364.54	chr6	142485511	142485907	4343
chr6	142821545	142964452	ENSMUSG00000030283.7	St8sia1	107.152	-3.45044	0.441965	-7.80704	5.85445e-15	2.50037e-13	Zfp57_MACS_peak_422	364.54	chr6	142485511	142485907	335639
chr6	143167221	143232307	ENSMUSG00000030275.6	Etnk1	2083.02	0.684034	0.21762	3.14325	0.00167082	0.00939062	Zfp57_MACS_peak_422	364.54	chr6	142485511	142485907	681315
chr6	143828425	144781977	ENSMUSG00000041540.16	Sox5	100.639	-1.37689	0.419425	-3.28281	0.00102776	0.0062647	Zfp57_MACS_peak_422	364.54	chr6	142485511	142485907	1342519
chr6	144993835	145076184	ENSMUSG00000030268.17	Bcat1	1119.96	1.0543	0.241244	4.37027	1.24092e-05	0.000129616	Zfp57_MACS_peak_423	547.46	chr6	146695095	146695804	1618912
chr6	145858243	145865558	ENSMUSG00000030256.11	Bhlhe41	85.0668	1.63678	0.551715	2.96671	0.00301006	0.0153205	Zfp57_MACS_peak_423	547.46	chr6	146695095	146695804	829538
chr6	146888487	147032025	ENSMUSG00000016487.15	Ppfibp1	1056.64	0.683769	0.22832	2.99479	0.00274637	0.0141698	Zfp57_MACS_peak_424	54.54	chr6	147173966	147174143	141942
chr6	147252101	147264183	ENSMUSG00000048776.8	Pthlh	28.7463	-3.99673	0.911745	-4.3836	1.16735e-05	0.0001228	Zfp57_MACS_peak_424	54.54	chr6	147173966	147174143	77959
chr6	148354656	148355598	ENSMUSG00000063171.4	Rps4l	580.341	2.31387	0.344977	6.70732	1.98236e-11	5.61105e-10	Zfp57_MACS_peak_426	197.75	chr6	149361409	149361777	1005812
chr6	148988071	149101680	ENSMUSG00000030313.15	Dennd5b	828.276	-0.795971	0.230379	-3.45504	0.000550203	0.0036501	Zfp57_MACS_peak_426	197.75	chr6	149361409	149361777	259730
chr6	149139849	149151171	ENSMUSG00000039958.17	Etfbkmt	80.2456	1.34917	0.442077	3.0519	0.00227399	0.0120981	Zfp57_MACS_peak_426	197.75	chr6	149361409	149361777	210239
chr6	149157147	149188712	ENSMUSG00000068250.13	Amn1	348.077	-1.16847	0.364628	-3.20455	0.00135276	0.00788557	Zfp57_MACS_peak_426	197.75	chr6	149361409	149361777	172698
chr6	149309414	149335663	ENSMUSG00000032712.16	Resf1	1289.17	0.888726	0.222822	3.98851	6.64889e-05	0.000579524	Zfp57_MACS_peak_426	197.75	chr6	149361409	149361777	25747
chr6	149408886	149563329	ENSMUSG00000003452.15	Bicd1	432.432	-1.01226	0.263925	-3.83541	0.000125356	0.00101612	Zfp57_MACS_peak_427	590.86	chr6	149362629	149362964	45923
chr7	3154658	3169203	ENSMUSG00000054753.9	AU018091	22.0969	6.44803	1.58135	4.07754	4.55139e-05	0.000411058	Zfp57_MACS_peak_428	106.92	chr7	6132746	6133063	2963544
chr7	3181093	3181888	ENSMUSG00000107470.1	Gm3375	29.0426	-6.89311	1.57906	-4.36532	1.26937e-05	0.000132371	Zfp57_MACS_peak_428	106.92	chr7	6132746	6133063	2950859
chr7	3218626	3218708	ENSMUSG00000077815.1	Mir290a	33.5597	8.49441	1.5696	5.41184	6.23803e-08	1.03174e-06	Zfp57_MACS_peak_428	106.92	chr7	6132746	6133063	2914039
chr7	3218919	3219000	ENSMUSG00000078008.1	Mir291a	23.467	7.97778	1.62566	4.90741	9.22867e-07	1.23085e-05	Zfp57_MACS_peak_428	106.92	chr7	6132746	6133063	2913747
chr7	3219189	3219270	ENSMUSG00000078041.1	Mir292	26.5476	8.15711	1.59918	5.10082	3.38185e-07	4.8686e-06	Zfp57_MACS_peak_428	106.92	chr7	6132746	6133063	2913477
chr7	3219482	3219560	ENSMUSG00000078032.1	Mir291b	56.418	9.24387	1.52585	6.05817	1.37677e-09	3.01711e-08	Zfp57_MACS_peak_428	106.92	chr7	6132746	6133063	2913187
chr7	3220343	3220422	ENSMUSG00000078035.1	Mir293	41.1149	7.34754	1.50896	4.86928	1.12007e-06	1.46939e-05	Zfp57_MACS_peak_428	106.92	chr7	6132746	6133063	2912325
chr7	3220641	3220724	ENSMUSG00000077903.1	Mir294	11.6855	6.97225	1.76154	3.95804	7.55676e-05	0.000648942	Zfp57_MACS_peak_428	106.92	chr7	6132746	6133063	2912023
chr7	3220773	3220841	ENSMUSG00000077886.1	Mir295	26.504	8.1539	1.5977	5.10352	3.33401e-07	4.81415e-06	Zfp57_MACS_peak_428	106.92	chr7	6132746	6133063	2911906
chr7	3289080	3300442	ENSMUSG00000068566.12	Myadm	729.435	1.22077	0.242689	5.03017	4.90048e-07	6.84963e-06	Zfp57_MACS_peak_428	106.92	chr7	6132746	6133063	2832305
chr7	3703993	3706897	ENSMUSG00000006333.14	Rps9	5317.2	0.772669	0.218247	3.54034	0.000399611	0.00277451	Zfp57_MACS_peak_428	106.92	chr7	6132746	6133063	2425850
chr7	4119408	4136708	ENSMUSG00000030428.16	Ttyh1	135.549	-2.53968	0.376214	-6.75064	1.47195e-11	4.2413e-10	Zfp57_MACS_peak_428	106.92	chr7	6132746	6133063	1996039
chr7	4151260	4164860	ENSMUSG00000063838.6	Cdc42ep5	76.7159	2.93394	0.492818	5.9534	2.62634e-09	5.5082e-08	Zfp57_MACS_peak_428	106.92	chr7	6132746	6133063	1967887
chr7	4504570	4516382	ENSMUSG00000064179.13	Tnnt1	115.487	3.55621	0.455224	7.812	5.6286e-15	2.42004e-13	Zfp57_MACS_peak_428	106.92	chr7	6132746	6133063	1616365
chr7	4690604	4715997	ENSMUSG00000035390.16	Brsk1	225.327	-1.6914	0.343636	-4.92207	8.56315e-07	1.15007e-05	Zfp57_MACS_peak_428	106.92	chr7	6132746	6133063	1416750
chr7	4925785	4944826	ENSMUSG00000035279.8	Ssc5d	41.4179	-1.6979	0.637462	-2.66354	0.0077324	0.033298	Zfp57_MACS_peak_428	106.92	chr7	6132746	6133063	1187921
chr7	6252710	6282066	ENSMUSG00000053367.15	Epp13	16.178	7.44252	1.68196	4.4249	9.64873e-06	0.000103539	Zfp57_MACS_peak_428	106.92	chr7	6132746	6133063	119648
chr7	6671269	6696450	ENSMUSG00000002266.17	Zim1	157.806	-4.83806	0.55361	-8.73911	2.34945e-18	1.41107e-16	Zfp57_MACS_peak_429	991.5	chr7	6729073	6729717	32624
chr7	6703892	6730431	ENSMUSG00000002265.16	Peg3	16724.1	1.37838	0.201075	6.85505	7.12896e-12	2.13747e-10	Zfp57_MACS_peak_429	991.5	chr7	6729073	6729717	0
chr7	7282309	7300851	ENSMUSG00000000605.9	Clcn4	532.754	-0.744534	0.250827	-2.96831	0.00299439	0.0152529	Zfp57_MACS_peak_430	140.2	chr7	6729998	6730361	551949
chr7	10487229	10495394	ENSMUSG00000030393.8	Zik1	363.483	-1.22452	0.292636	-4.18444	2.85864e-05	0.00027225	Zfp57_MACS_peak_431	313.15	chr7	11829612	11829901	1334219
chr7	12478293	12496235	ENSMUSG00000030386.18	Zfp606	517.24	-1.03186	0.25221	-4.09127	4.29017e-05	0.000389479	Zfp57_MACS_peak_431	313.15	chr7	11829612	11829901	648393
chr7	12804977	12818858	ENSMUSG00000057894.10	Zfp329	401.308	-0.957419	0.306927	-3.11937	0.00181237	0.0100496	Zfp57_MACS_peak_432	257.71	chr7	13311415	13311775	492558
chr7	12834761	12850577	ENSMUSG00000058638.14	Zfp110	412.094	0.953012	0.263961	3.61042	0.000305696	0.00220705	Zfp57_MACS_peak_432	257.71	chr7	13311415	13311775	460839
chr7	12922290	12926686	ENSMUSG00000012848.15	Rps5	5273.47	0.696754	0.222761	3.12781	0.00176114	0.009815	Zfp57_MACS_peak_432	257.71	chr7	13311415	13311775	384730
chr7	12965838	12974236	ENSMUSG00000004500.9	Zfp324	146.508	-0.904707	0.352244	-2.56841	0.0102167	0.0416799	Zfp57_MACS_peak_432	257.71	chr7	13311415	13311775	337180
chr7	12999114	13031035	ENSMUSG00000005566.14	Trim28	7307.77	0.897095	0.233219	3.84657	0.000119782	0.000977119	Zfp57_MACS_peak_432	257.71	chr7	13311415	13311775	280381
chr7	14530652	14622479	ENSMUSG00000041596.12	Nlrp5-ps	31.9542	2.93148	0.728953	4.0215	5.78288e-05	0.000511229	Zfp57_MACS_peak_433	112.34	chr7	14825343	14825436	202865
chr7	15865947	15879968	ENSMUSG00000041578.15	Crx	53.9902	-4.953	0.848851	-5.83495	5.38071e-09	1.0683e-07	Zfp57_MACS_peak_434	435.41	chr7	16264904	16265350	384937
chr7	15970672	16047921	ENSMUSG00000070808.4	Bicra	123.247	-1.07009	0.373327	-2.86635	0.00415239	0.0200464	Zfp57_MACS_peak_434	435.41	chr7	16264904	16265350	216984
chr7	16129826	16161063	ENSMUSG00000030376.8	Slc8a2	191.738	-1.53321	0.324615	-4.72317	2.32202e-06	2.87544e-05	Zfp57_MACS_peak_434	435.41	chr7	16264904	16265350	103842
chr7	16175090	16186504	ENSMUSG00000041420.18	Meis3	250.368	-1.05468	0.331955	-3.17719	0.0014871	0.00851882	Zfp57_MACS_peak_434	435.41	chr7	16264904	16265350	78401
chr7	16308393	16318205	ENSMUSG00000002083.13	Bbc3	221.714	0.938781	0.314868	2.98151	0.00286834	0.0147083	Zfp57_MACS_peak_434	435.41	chr7	16264904	16265350	43044
chr7	16781340	16798274	ENSMUSG00000001918.17	Slc1a5	472.232	0.777404	0.261607	2.97165	0.00296207	0.0151283	Zfp57_MACS_peak_434	435.41	chr7	16264904	16265350	515991
chr7	16944682	16948828	ENSMUSG00000070802.5	Pnmal2	175.999	-2.38349	0.345357	-6.90152	5.14472e-12	1.57447e-10	Zfp57_MACS_peak_434	435.41	chr7	16264904	16265350	679333
chr7	16959679	16964607	ENSMUSG00000041141.7	Pnmal1	34.6786	-4.52952	0.876022	-5.17056	2.33396e-07	3.46648e-06	Zfp57_MACS_peak_434	435.41	chr7	16264904	16265350	694330
chr7	16992708	16997516	ENSMUSG00000041117.8	Ccdc8	150.801	-1.37039	0.356721	-3.84163	0.000122218	0.000994874	Zfp57_MACS_peak_434	435.41	chr7	16264904	16265350	727359
chr7	18925888	18965319	ENSMUSG00000030411.16	Nova2	116.697	-3.35114	0.422219	-7.93699	2.07155e-15	9.23737e-14	Zfp57_MACS_peak_435	102.24	chr7	18758977	18759175	166714
chr7	19094594	19098549	ENSMUSG00000040841.5	Six5	119.096	-1.21654	0.377226	-3.22497	0.00125985	0.00744329	Zfp57_MACS_peak_435	102.24	chr7	18758977	18759175	335420
chr7	19156061	19166127	ENSMUSG00000030406.7	Gipr	111.585	-2.62641	0.545759	-4.8124	1.49128e-06	1.91073e-05	Zfp57_MACS_peak_435	102.24	chr7	18758977	18759175	396887
chr7	19256929	19271817	ENSMUSG00000030403.9	Vasp	864.111	1.35888	0.244994	5.54657	2.9132e-08	5.1555e-07	Zfp57_MACS_peak_435	102.24	chr7	18758977	18759175	497755
chr7	19282624	19296160	ENSMUSG00000030401.16	Rtn2	172.912	-1.22857	0.37102	-3.31133	0.000928529	0.00574731	Zfp57_MACS_peak_435	102.24	chr7	18758977	18759175	523450
chr7	19394437	19404104	ENSMUSG00000040714.14	Klc3	58.2382	1.43033	0.503538	2.84056	0.00450342	0.0214236	Zfp57_MACS_peak_435	102.24	chr7	18758977	18759175	635263
chr7	19577287	19580656	ENSMUSG00000011267.8	Zfp296	54.1076	6.1131	0.969805	6.30344	2.91113e-10	7.05975e-09	Zfp57_MACS_peak_435	102.24	chr7	18758977	18759175	818113
chr7	19606217	19629438	ENSMUSG00000002983.17	Relb	83.9151	1.31811	0.430527	3.06161	0.0022015	0.0117955	Zfp57_MACS_peak_435	102.24	chr7	18758977	18759175	847043
chr7	19689481	19692660	ENSMUSG00000040564.14	Apoc1	24.372	4.90948	1.09586	4.48001	7.46391e-06	8.19239e-05	Zfp57_MACS_peak_435	102.24	chr7	18758977	18759175	930307
chr7	19696109	19699188	ENSMUSG00000002985.16	Apoe	2910.15	2.74108	0.321327	8.5305	1.45721e-17	8.14129e-16	Zfp57_MACS_peak_435	102.24	chr7	18758977	18759175	936935
chr7	19701313	19715438	ENSMUSG00000002984.17	Tomm40	682.063	1.02725	0.262393	3.91494	9.04281e-05	0.000760252	Zfp57_MACS_peak_435	102.24	chr7	18758977	18759175	942139
chr7	19716644	19750483	ENSMUSG00000062300.14	Nectin2	884.938	0.623445	0.243127	2.56427	0.0103393	0.0421146	Zfp57_MACS_peak_435	102.24	chr7	18758977	18759175	957470
chr7	19756131	19771016	ENSMUSG00000002980.14	Bcam	419.78	1.15593	0.270665	4.27071	1.94856e-05	0.000193137	Zfp57_MACS_peak_435	102.24	chr7	18758977	18759175	996957
chr7	19778881	19796809	ENSMUSG00000040525.13	Cblc	14.2417	2.62383	1.04741	2.50506	0.012243	0.048296	Zfp57_MACS_peak_435	102.24	chr7	18758977	18759175	1019707
chr7	23357125	23358069	ENSMUSG00000109325.1	Krt8-ps	71.4201	2.44125	0.523227	4.66575	3.07489e-06	3.70046e-05	Zfp57_MACS_peak_435	102.24	chr7	18758977	18759175	4597951
chr7	24399619	24422778	ENSMUSG00000002210.11	Smg9	239.211	0.929623	0.301727	3.08101	0.00206302	0.0111751	Zfp57_MACS_peak_435	102.24	chr7	18758977	18759175	5640445
chr7	24482023	24504539	ENSMUSG00000054793.8	Cadm4	225.799	-2.32056	0.328932	-7.05481	1.72832e-12	5.62039e-11	Zfp57_MACS_peak_435	102.24	chr7	18758977	18759175	5722849
chr7	24530689	24538600	ENSMUSG00000041037.8	Irgq	323.719	-1.12098	0.278187	-4.0296	5.58716e-05	0.000495522	Zfp57_MACS_peak_435	102.24	chr7	18758977	18759175	5771515
chr7	24884371	24889806	ENSMUSG00000040952.16	Rps19	3162.57	0.828982	0.218526	3.79353	0.000148523	0.00117953	Zfp57_MACS_peak_435	102.24	chr7	18758977	18759175	6125197
chr7	24978167	25005958	ENSMUSG00000040907.15	Atp1a3	146.963	-2.53215	0.380467	-6.65537	2.82585e-11	7.92846e-10	Zfp57_MACS_peak_435	102.24	chr7	18758977	18759175	6218993
chr7	25009849	25072346	ENSMUSG00000003378.9	Grik5	221.877	-1.28428	0.308985	-4.15645	3.23229e-05	0.000302588	Zfp57_MACS_peak_435	102.24	chr7	18758977	18759175	6250675
chr7	25087344	25179726	ENSMUSG00000008496.19	Pou2f2	98.5699	-4.20855	0.52462	-8.02209	1.03964e-15	4.87336e-14	Zfp57_MACS_peak_435	102.24	chr7	18758977	18759175	6328170
chr7	25152457	25156627	ENSMUSG00000074274.7	D930028M14Rik	84.0544	-5.22397	0.647427	-8.06882	7.09811e-16	3.36836e-14	Zfp57_MACS_peak_435	102.24	chr7	18758977	18759175	6393283
chr7	25199915	25220615	ENSMUSG00000054499.9	Dedd2	150.846	0.998879	0.400005	2.49717	0.012519	0.0491428	Zfp57_MACS_peak_435	102.24	chr7	18758977	18759175	6440741
chr7	25242561	25250761	ENSMUSG00000040857.15	Erf	530.09	0.915441	0.284934	3.21282	0.00131438	0.00770167	Zfp57_MACS_peak_435	102.24	chr7	18758977	18759175	6483387
chr7	25306106	25316195	ENSMUSG00000043843.16	Tmem145	26.6279	-3.49469	0.85814	-4.0724	4.65307e-05	0.000419846	Zfp57_MACS_peak_435	102.24	chr7	18758977	18759175	6546932
chr7	25317164	25365917	ENSMUSG00000045039.9	Megf8	1019.67	-0.932032	0.273512	-3.40765	0.000655252	0.00424732	Zfp57_MACS_peak_435	102.24	chr7	18758977	18759175	6557990
chr7	25619414	25625551	ENSMUSG00000057229.11	Dmac2	214.267	0.876404	0.316722	2.76711	0.0056556	0.0256962	Zfp57_MACS_peak_435	102.24	chr7	18758977	18759175	6860240
chr7	25659164	25671368	ENSMUSG00000061286.7	Exosc5	257.378	1.38762	0.324272	4.27919	1.87572e-05	0.000187173	Zfp57_MACS_peak_435	102.24	chr7	18758977	18759175	6899990
chr7	27233023	27257950	ENSMUSG00000003762.13	Coq8b	152.534	-1.14859	0.381304	-3.01227	0.00259302	0.0135055	Zfp57_MACS_peak_436	207.58	chr7	34178497	34178686	6920548
chr7	27356383	27447686	ENSMUSG00000011751.16	Sptbn4	72.5552	1.88612	0.482641	3.90792	9.30955e-05	0.00078097	Zfp57_MACS_peak_436	207.58	chr7	34178497	34178686	6730812
chr7	27447978	27466144	ENSMUSG00000040466.16	Blvrb	154.203	1.3258	0.382695	3.46438	0.000531458	0.00353796	Zfp57_MACS_peak_436	207.58	chr7	34178497	34178686	6712354
chr7	27653915	27657346	ENSMUSG00000007944.8	Ttc9b	9.39461	-6.72341	1.84046	-3.65311	0.000259083	0.00190851	Zfp57_MACS_peak_436	207.58	chr7	34178497	34178686	6521152
[truncated: 2,916 more rows]

## Sheet: Suppl.Table 3
Zfp57 inactivation illustrates the role of ICR methylation in imprinted gene expression during neural differentiation of mouse ESCs														NA=gene not associated with any Biological Process
Basilia Acurzio, Ankit Verma, Alessia Polito, Carlo Giaccari, Francesco Cecere,Salvatore Fioriniello, Floriana Della Ragione, Annalisa Fico, Flavia Cerrato, Claudia Angelini, Robert Feil, Andrea Riccio														0= gene not associated with the Biological Process
														1= gene associated with the Biological Process
Supplementary Table 3. Downregulated genes within 100 kb from the ZFP57 binding sites in Zfp57 -/- JB1 day 12 cells.													1	2	3	4	5	6	7	8	9	10	11	12	13	14	15	16	17	18	19
													GO:0022008(neurogenesis)	GO:0048666(neuron development)	GO:0007399(nervous system development)	GO:0048699(generation of neurons)	GO:0030182(neuron differentiation)	GO:0048856(anatomical structure development)	GO:0050808(synapse organization)	GO:0048731(system development)	GO:0031175(neuron projection development)	GO:0007275(multicellular organism development)	GO:0007411(axon guidance)	GO:0097485(neuron projection guidance)	GO:0048667(cell morphogenesis involved in neuron differentiation)	GO:0032502(developmental process)	GO:0007417(central nervous system development)	GO:0061564(axon development)	GO:0048812(neuron projection morphogenesis)	GO:0007409(axonogenesis)	GO:0007420(brain development)
Chromosome	Start	End	ensID	Gene	baseMean	log2FoldChange	lfcSE	stat	pvalue	padj	ZFP57 PeakID	Distance gene from ZFP57 peaks	GO.0022008	GO.0048666	GO.0007399	GO.0048699	GO.0030182	GO.0048856	GO.0050808	GO.0048731	GO.0031175	GO.0007275	GO.0007411	GO.0097485	GO.0048667	GO.0032502	GO.0007417	GO.0061564	GO.0048812	GO.0007409	GO.0007420
chr1	24612775	24613119	ENSMUSG00000101939.1	Gm28438	272.876	-0.914894	0.312516	-2.92751	0.00341685	0.01707	Zfp57_MACS_peak_11	17044	NA	NA	NA	NA	NA	NA	NA	NA	NA	NA	NA	NA	NA	NA	NA	NA	NA	NA	NA
chr1	32172714	32658568	ENSMUSG00000026058.11	Khdrbs2	45.2386	-4.30008	0.738877	-5.81975	5.8935e-09	1.16291e-07	Zfp57_MACS_peak_14	34607	NA	NA	NA	NA	NA	NA	NA	NA	NA	NA	NA	NA	NA	NA	NA	NA	NA	NA	NA
chr1	72284369	72303104	ENSMUSG00000026188.11	Tmem169	45.2916	-3.425	0.646294	-5.29944	1.1616e-07	1.8329e-06	Zfp57_MACS_peak_28	36430	NA	NA	NA	NA	NA	NA	NA	NA	NA	NA	NA	NA	NA	NA	NA	NA	NA	NA	NA
chr1	72427112	72536930	ENSMUSG00000039372.5	March4	6.49932	-6.18739	1.97093	-3.13933	0.00169337	0.00950493	Zfp57_MACS_peak_28	86968	NA	NA	NA	NA	NA	NA	NA	NA	NA	NA	NA	NA	NA	NA	NA	NA	NA	NA	NA
chr1	84369839	84696221	ENSMUSG00000036766.12	Dner	175.186	-3.84001	0.398886	-9.62684	6.15925e-22	5.23782e-20	Zfp57_MACS_peak_30	0	1	0	1	0	0	1	0	1	0	1	0	0	0	1	1	0	0	0	0
chr1	97606318	97662074	ENSMUSG00000044768.16	D1Ertd622e	164.929	-0.917466	0.362339	-2.53207	0.0113392	0.0454584	Zfp57_MACS_peak_35	83032	0	0	0	0	0	0	0	0	0	0	0	0	0	0	0	0	0	0	0
chr1	174833785	174921819	ENSMUSG00000050069.3	Grem2	64.7498	-3.33241	0.605314	-5.50527	3.68604e-08	6.42266e-07	Zfp57_MACS_peak_62	0	0	0	0	0	0	1	0	1	0	1	0	0	0	1	0	0	0	0	0
chr1	176814660	177020437	ENSMUSG00000026504.17	Sdccag8	107.339	-1.11081	0.41555	-2.6731	0.00751542	0.0324947	Zfp57_MACS_peak_63	0	1	0	1	1	0	1	0	1	0	1	0	0	0	1	0	0	0	0	0
chr1	177020073	177258203	ENSMUSG00000019699.16	Akt3	1145.22	-1.6076	0.248571	-6.46734	9.97433e-11	2.60104e-09	Zfp57_MACS_peak_63	39078	0	0	1	0	0	1	0	1	0	1	0	0	0	1	1	0	0	0	1
chr1	189207930	189402273	ENSMUSG00000037624.15	Kcnk2	28.8713	-2.49648	0.72048	-3.46503	0.00053018	0.00353392	Zfp57_MACS_peak_70	65056	0	0	0	0	0	1	0	1	0	1	0	0	0	1	0	0	0	0	0
chr2	3114224	3227806	ENSMUSG00000050530.14	Fam171a1	235.111	-0.882926	0.315017	-2.80279	0.00506626	0.0235921	Zfp57_MACS_peak_282	0	0	0	0	0	0	1	0	0	0	0	0	0	0	1	0	0	0	0	0
chr2	28446800	28455508	ENSMUSG00000035829.13	Ppp1r26	168.301	-1.10249	0.334336	-3.29754	0.000975344	0.00598886	Zfp57_MACS_peak_286	52428	NA	NA	NA	NA	NA	NA	NA	NA	NA	NA	NA	NA	NA	NA	NA	NA	NA	NA	NA
chr2	40595246	42653624	ENSMUSG00000049252.17	Lrp1b	244.66	-5.62334	1.17612	-4.78127	1.74194e-06	2.20397e-05	Zfp57_MACS_peak_289	96888	NA	NA	NA	NA	NA	NA	NA	NA	NA	NA	NA	NA	NA	NA	NA	NA	NA	NA	NA
chr2	59899363	60209839	ENSMUSG00000026987.16	Baz2b	1693.26	-1.12067	0.267189	-4.19431	2.73704e-05	0.00026236	Zfp57_MACS_peak_291	54076	NA	NA	NA	NA	NA	NA	NA	NA	NA	NA	NA	NA	NA	NA	NA	NA	NA	NA	NA
chr2	120732816	120850604	ENSMUSG00000090100.7	Ttbk2	472.799	-1.4381	0.259099	-5.55041	2.85006e-08	5.04842e-07	Zfp57_MACS_peak_298	96955	0	0	1	0	0	1	0	1	0	1	0	0	0	1	1	0	0	0	1
chr2	121545529	121807087	ENSMUSG00000027238.17	Frmd5	160.132	-1.70926	0.34635	-4.93506	8.01274e-07	1.07992e-05	Zfp57_MACS_peak_299	0	0	0	0	0	0	0	0	0	0	0	0	0	0	0	0	0	0	0	0
chr2	121700765	121701725	ENSMUSG00000081264.1	Gm14021	11.1896	-3.8341	1.30667	-2.93425	0.00334358	0.0167519	Zfp57_MACS_peak_299	60450	NA	NA	NA	NA	NA	NA	NA	NA	NA	NA	NA	NA	NA	NA	NA	NA	NA	NA	NA
chr2	152669461	152708670	ENSMUSG00000019188.16	H13	629.482	-1.01138	0.248444	-4.07085	4.68414e-05	0.000421858	Zfp57_MACS_peak_303	0	0	0	0	0	0	1	0	0	0	1	0	0	0	1	0	0	0	0	0
chr2	152736251	152737410	ENSMUSG00000042745.9	Id1	336.25	-1.30964	0.28949	-4.52396	6.06944e-06	6.82954e-05	Zfp57_MACS_peak_303	49256	1	1	1	1	1	1	0	1	1	1	0	0	1	1	1	0	1	0	1
chr2	157015799	157079254	ENSMUSG00000055485.6	Soga1	751.371	-1.2526	0.258926	-4.83768	1.31363e-06	1.70356e-05	Zfp57_MACS_peak_305	0	NA	NA	NA	NA	NA	NA	NA	NA	NA	NA	NA	NA	NA	NA	NA	NA	NA	NA	NA
chr2	157556362	157571274	ENSMUSG00000067787.10	Blcap	427.682	-0.894963	0.274495	-3.2604	0.00111255	0.006684	Zfp57_MACS_peak_306	0	0	0	0	0	0	0	0	0	0	0	0	0	0	0	0	0	0	0	0
chr2	181018380	181043546	ENSMUSG00000027577.14	Chrna4	487.622	-2.61586	0.260777	-10.031	1.11343e-23	1.06995e-21	Zfp57_MACS_peak_312	32170	NA	NA	NA	NA	NA	NA	NA	NA	NA	NA	NA	NA	NA	NA	NA	NA	NA	NA	NA
chr2	181075579	181135300	ENSMUSG00000016346.17	Kcnq2	246.09	-3.76738	0.370767	-10.1611	2.9586e-24	2.91597e-22	Zfp57_MACS_peak_312	0	NA	NA	NA	NA	NA	NA	NA	NA	NA	NA	NA	NA	NA	NA	NA	NA	NA	NA	NA
chr3	13471655	14182287	ENSMUSG00000039717.16	Ralyl	23.3465	-3.92556	0.938117	-4.18451	2.85787e-05	0.000272043	Zfp57_MACS_peak_314	52263	NA	NA	NA	NA	NA	NA	NA	NA	NA	NA	NA	NA	NA	NA	NA	NA	NA	NA	NA
chr3	55625195	56183701	ENSMUSG00000027799.12	Nbea	1617.47	-2.217	0.27356	-8.10427	5.30648e-16	2.55602e-14	Zfp57_MACS_peak_321	0	NA	NA	NA	NA	NA	NA	NA	NA	NA	NA	NA	NA	NA	NA	NA	NA	NA	NA	NA
chr3	88744700	88775164	ENSMUSG00000068923.14	Syt11	567.82	-3.07483	0.265456	-11.5832	5.01335e-31	8.45188e-29	Zfp57_MACS_peak_326	71088	0	0	0	0	0	0	0	0	0	0	0	0	0	0	0	0	0	0	0
chr3	103722222	103738001	ENSMUSG00000027848.12	Olfml3	118.624	-1.03043	0.375162	-2.74663	0.00602108	0.0270561	Zfp57_MACS_peak_330	79518	NA	NA	NA	NA	NA	NA	NA	NA	NA	NA	NA	NA	NA	NA	NA	NA	NA	NA	NA
chr3	103914120	103966636	ENSMUSG00000044098.14	Rsbn1	785.948	-1.21574	0.257271	-4.72553	2.2952e-06	2.8459e-05	Zfp57_MACS_peak_330	96315	0	0	0	0	0	0	0	0	0	0	0	0	0	0	0	0	0	0	0
chr4	32804035	32950841	ENSMUSG00000040183.13	Ankrd6	201.388	-1.34945	0.316573	-4.26269	2.01979e-05	0.000199375	Zfp57_MACS_peak_337	0	0	0	0	0	0	1	0	1	0	1	0	0	0	1	0	0	0	0	0
chr4	54945048	55083563	ENSMUSG00000060206.11	Zfp462	2252.42	-0.723269	0.212892	-3.39735	0.000680421	0.00439859	Zfp57_MACS_peak_341	0	0	0	0	0	0	0	0	0	0	0	0	0	0	0	0	0	0	0	0
chr4	88094629	88411011	ENSMUSG00000038368.16	Focad	578.419	-1.52366	0.315226	-4.83356	1.34112e-06	1.73686e-05	Zfp57_MACS_peak_343	0	NA	NA	NA	NA	NA	NA	NA	NA	NA	NA	NA	NA	NA	NA	NA	NA	NA	NA	NA
chr4	127987857	128567656	ENSMUSG00000028804.20	Csmd2	195.764	-4.29723	0.423353	-10.1505	3.2982e-24	3.23409e-22	Zfp57_MACS_peak_346	17891	NA	NA	NA	NA	NA	NA	NA	NA	NA	NA	NA	NA	NA	NA	NA	NA	NA	NA	NA
chr4	128654702	128752881	ENSMUSG00000028796.17	Phc2	899.513	-0.695574	0.261324	-2.66173	0.00777398	0.0334321	Zfp57_MACS_peak_346	68910	0	0	0	0	0	1	0	0	0	1	0	0	0	1	0	0	0	0	0
chr4	130531602	130574173	ENSMUSG00000078532.9	Nkain1	250.634	-1.60863	0.333458	-4.82408	1.40654e-06	1.81424e-05	Zfp57_MACS_peak_349	10682	NA	NA	NA	NA	NA	NA	NA	NA	NA	NA	NA	NA	NA	NA	NA	NA	NA	NA	NA
chr4	141760189	141790931	ENSMUSG00000040697.10	Dnajc16	295.809	-0.713266	0.285235	-2.50063	0.0123974	0.0487648	Zfp57_MACS_peak_353	63383	NA	NA	NA	NA	NA	NA	NA	NA	NA	NA	NA	NA	NA	NA	NA	NA	NA	NA	NA
chr4	141890438	142015082	ENSMUSG00000051435.11	Fhad1	39.0149	-3.77347	0.806416	-4.6793	2.87849e-06	3.48373e-05	Zfp57_MACS_peak_354	34968	NA	NA	NA	NA	NA	NA	NA	NA	NA	NA	NA	NA	NA	NA	NA	NA	NA	NA	NA
chr4	150917322	151861876	ENSMUSG00000014592.20	Camta1	401.432	-1.4021	0.273926	-5.11855	3.07895e-07	4.466e-06	Zfp57_MACS_peak_364	0	NA	NA	NA	NA	NA	NA	NA	NA	NA	NA	NA	NA	NA	NA	NA	NA	NA	NA	NA
chr4	154960923	154962371	ENSMUSG00000048001.7	Hes5	198.602	-5.17842	0.438553	-11.808	3.5509e-32	6.92436e-30	Zfp57_MACS_peak_365	9979	1	1	1	1	1	1	0	1	1	1	0	0	0	1	1	0	0	0	1
chr4	154983115	155056784	ENSMUSG00000029055.17	Plch2	37.6966	-2.37688	0.637513	-3.72836	0.000192729	0.0014769	Zfp57_MACS_peak_365	9945	NA	NA	NA	NA	NA	NA	NA	NA	NA	NA	NA	NA	NA	NA	NA	NA	NA	NA	NA
chr4	156203304	156205151	ENSMUSG00000078349.2	AW011738	18.08	-2.39417	0.894077	-2.67781	0.0074106	0.032121	Zfp57_MACS_peak_369	24182	NA	NA	NA	NA	NA	NA	NA	NA	NA	NA	NA	NA	NA	NA	NA	NA	NA	NA	NA
chr5	52374651	52471521	ENSMUSG00000045790.10	Ccdc149	29.5525	-1.75506	0.693367	-2.53121	0.011367	0.0455318	Zfp57_MACS_peak_374	44501	NA	NA	NA	NA	NA	NA	NA	NA	NA	NA	NA	NA	NA	NA	NA	NA	NA	NA	NA
chr5	52533517	52566462	ENSMUSG00000039252.11	Lgi2	84.9674	-1.72898	0.444702	-3.88795	0.000101096	0.000840746	Zfp57_MACS_peak_374	17027	0	0	1	0	0	1	1	1	0	1	0	0	0	1	0	0	0	0	0
chr5	104079111	104113733	ENSMUSG00000029309.7	Sparcl1	230.726	-2.62287	0.347214	-7.55404	4.21957e-14	1.64391e-12	Zfp57_MACS_peak_385	16805	0	0	0	0	0	1	1	0	0	0	0	0	0	1	0	0	0	0	0
chr5	113490333	113589725	ENSMUSG00000063430.9	Wscd2	67.4471	-2.99076	0.579282	-5.16288	2.43182e-07	3.59516e-06	Zfp57_MACS_peak_386	34625	NA	NA	NA	NA	NA	NA	NA	NA	NA	NA	NA	NA	NA	NA	NA	NA	NA	NA	NA
chr5	114568016	114613220	ENSMUSG00000041930.7	Fam222a	37.4262	-1.67385	0.639947	-2.61561	0.0089067	0.0373018	Zfp57_MACS_peak_388	2117	NA	NA	NA	NA	NA	NA	NA	NA	NA	NA	NA	NA	NA	NA	NA	NA	NA	NA	NA
chr5	114808196	114823468	ENSMUSG00000072694.8	1500011B03Rik	139.584	-1.2322	0.388339	-3.17301	0.0015087	0.00861939	Zfp57_MACS_peak_389	4664	NA	NA	NA	NA	NA	NA	NA	NA	NA	NA	NA	NA	NA	NA	NA	NA	NA	NA	NA
chr5	117414000	117775003	ENSMUSG00000061578.8	Ksr2	115.911	-3.30585	0.460605	-7.17721	7.11506e-13	2.41172e-11	Zfp57_MACS_peak_391	64477	NA	NA	NA	NA	NA	NA	NA	NA	NA	NA	NA	NA	NA	NA	NA	NA	NA	NA	NA
chr5	118190736	118245116	ENSMUSG00000032850.16	Rnft2	90.2528	-1.51984	0.422956	-3.59336	0.000326437	0.00233313	Zfp57_MACS_peak_392	80107	NA	NA	NA	NA	NA	NA	NA	NA	NA	NA	NA	NA	NA	NA	NA	NA	NA	NA	NA
chr5	134489383	134552434	ENSMUSG00000063146.11	Clip2	551.146	-0.963647	0.269119	-3.58074	0.000342621	0.00243342	Zfp57_MACS_peak_395	6000	0	0	0	0	0	0	0	0	0	0	0	0	0	0	0	0	0	0	0
chr5	134656039	134688598	ENSMUSG00000029674.13	Limk1	385.862	-1.00312	0.270066	-3.71435	0.000203727	0.00155006	Zfp57_MACS_peak_395	97408	1	1	1	1	1	1	0	1	1	1	0	0	1	1	0	1	1	1	0
chr5	135248938	135251230	ENSMUSG00000049551.2	Fzd9	44.1287	-1.60174	0.571596	-2.80222	0.00507515	0.0236115	Zfp57_MACS_peak_396	98514	1	0	1	1	0	1	1	1	0	1	0	0	0	1	0	0	0	0	0
chr5	136083916	136111860	ENSMUSG00000004952.13	Rasa4	59.7523	-2.15665	0.536762	-4.01789	5.87227e-05	0.000517466	Zfp57_MACS_peak_397	414	NA	NA	NA	NA	NA	NA	NA	NA	NA	NA	NA	NA	NA	NA	NA	NA	NA	NA	NA
chr5	138085084	138107822	ENSMUSG00000029729.12	Zkscan1	1342.54	-1.43225	0.222517	-6.43659	1.22186e-10	3.15207e-09	Zfp57_MACS_peak_398	86403	NA	NA	NA	NA	NA	NA	NA	NA	NA	NA	NA	NA	NA	NA	NA	NA	NA	NA	NA
chr6	28981634	29028922	ENSMUSG00000092090.2	Gm3294	7.58905	-6.40218	1.95314	-3.2779	0.00104584	0.00634868	Zfp57_MACS_peak_404	63680	NA	NA	NA	NA	NA	NA	NA	NA	NA	NA	NA	NA	NA	NA	NA	NA	NA	NA	NA
chr6	30653457	30693749	ENSMUSG00000029790.16	Cep41	102.911	-1.02902	0.39754	-2.58848	0.00964007	0.0397798	Zfp57_MACS_peak_405	43449	0	0	0	0	0	0	0	0	0	0	0	0	0	0	0	0	0	0	0
chr6	30747554	30896794	ENSMUSG00000025607.15	Copg2	634.252	-1.11631	0.240717	-4.63746	3.52722e-06	4.17167e-05	Zfp57_MACS_peak_405	8479	0	0	0	0	0	0	0	0	0	0	0	0	0	0	0	0	0	0	0
chr6	65117293	65144908	ENSMUSG00000029919.5	Hpgds	37.79	-4.63863	0.835496	-5.55194	2.82511e-08	5.00884e-07	Zfp57_MACS_peak_409	46037	NA	NA	NA	NA	NA	NA	NA	NA	NA	NA	NA	NA	NA	NA	NA	NA	NA	NA	NA
chr6	101149609	101377897	ENSMUSG00000035357.16	Pdzrn3	517.233	-0.682108	0.251948	-2.70733	0.00678259	0.0298636	Zfp57_MACS_peak_413	0	0	0	0	0	0	0	1	0	0	0	0	0	0	0	0	0	0	0	0
chr6	116018611	116193486	ENSMUSG00000030126.17	Tmcc1	530.288	-0.981624	0.263875	-3.72003	0.000199197	0.0015198	Zfp57_MACS_peak_414	48432	0	0	0	0	0	0	0	0	0	0	0	0	0	0	0	0	0	0	0
chr6	116264222	116330302	ENSMUSG00000042213.17	Zfand4	32.354	-2.21179	0.752975	-2.9374	0.0033098	0.016613	Zfp57_MACS_peak_415	21719	NA	NA	NA	NA	NA	NA	NA	NA	NA	NA	NA	NA	NA	NA	NA	NA	NA	NA	NA
chr6	121372933	121473678	ENSMUSG00000040797.16	Iqsec3	52.5079	-2.85561	0.617891	-4.62153	3.80914e-06	4.46661e-05	Zfp57_MACS_peak_416	45489	0	0	0	0	0	0	1	0	0	0	0	0	0	0	0	0	0	0	0
chr6	147252101	147264183	ENSMUSG00000048776.8	Pthlh	28.7463	-3.99672	0.911749	-4.38358	1.16744e-05	0.000122741	Zfp57_MACS_peak_424	77959	0	0	0	0	0	1	0	1	0	1	0	0	0	1	0	0	0	0	0
chr6	149408886	149563329	ENSMUSG00000003452.15	Bicd1	432.432	-1.01226	0.263919	-3.8355	0.000125309	0.00101531	Zfp57_MACS_peak_427	45923	0	0	0	0	0	0	0	0	0	0	0	0	0	0	0	0	0	0	0
chr7	6671269	6696450	ENSMUSG00000002266.17	Zim1	157.806	-4.83806	0.553607	-8.73916	2.34859e-18	1.40616e-16	Zfp57_MACS_peak_429	32624	NA	NA	NA	NA	NA	NA	NA	NA	NA	NA	NA	NA	NA	NA	NA	NA	NA	NA	NA
chr7	16175090	16186504	ENSMUSG00000041420.18	Meis3	250.368	-1.05468	0.33195	-3.17723	0.00148688	0.00851751	Zfp57_MACS_peak_434	78401	0	0	1	0	0	1	0	1	0	1	0	0	0	1	1	0	0	0	1
chr7	34201330	34230336	ENSMUSG00000036427.5	Gpi1	3776.29	-0.618433	0.240303	-2.57355	0.010066	0.0411528	Zfp57_MACS_peak_436	22645	0	0	0	0	0	1	0	0	0	1	0	0	0	1	0	0	0	0	0
chr7	47077795	47133684	ENSMUSG00000030854.17	Ptpn5	24.6114	-5.6502	1.25945	-4.48625	7.24867e-06	7.98809e-05	Zfp57_MACS_peak_441	24245	1	1	1	1	1	1	0	1	1	1	0	0	0	1	0	0	0	0	0
chr7	96171246	96911093	ENSMUSG00000048078.16	Tenm4	1392.04	-1.57492	0.233045	-6.758	1.39914e-11	4.04362e-10	Zfp57_MACS_peak_445	0	1	1	1	1	1	1	0	1	0	1	0	0	0	1	1	0	0	0	0
chr7	105558483	105581653	ENSMUSG00000037032.16	Apbb1	424.659	-1.05414	0.281143	-3.74947	0.000177207	0.00136777	Zfp57_MACS_peak_446	37175	1	1	1	1	1	1	1	1	1	1	1	1	1	1	0	1	1	1	0
chr7	108950338	109034460	ENSMUSG00000031028.14	Tub	196.502	-1.32301	0.336395	-3.9329	8.39271e-05	0.000712768	Zfp57_MACS_peak_448	0	0	0	0	0	0	1	0	1	0	1	0	0	0	1	0	0	0	0	0
chr7	109279223	109439081	ENSMUSG00000031027.15	Stk33	4.43046	-5.62946	2.18188	-2.58009	0.00987735	0.0405366	Zfp57_MACS_peak_449	0	NA	NA	NA	NA	NA	NA	NA	NA	NA	NA	NA	NA	NA	NA	NA	NA	NA	NA	NA
chr7	122288751	122634402	ENSMUSG00000052889.11	Prkcb	69.9756	-2.05207	0.48766	-4.20799	2.57651e-05	0.000249335	Zfp57_MACS_peak_451	0	0	0	0	0	0	1	0	1	0	1	0	0	0	1	0	0	0	0	0
chr7	127607031	127615797	ENSMUSG00000045639.14	Zfp629	897.587	-1.40424	0.236182	-5.94559	2.75466e-09	5.72963e-08	Zfp57_MACS_peak_453	0	NA	NA	NA	NA	NA	NA	NA	NA	NA	NA	NA	NA	NA	NA	NA	NA	NA	NA	NA
chr7	127661456	127708933	ENSMUSG00000030814.17	Bcl7c	326.145	-0.920828	0.311933	-2.95201	0.00315715	0.0159643	Zfp57_MACS_peak_453	49120	NA	NA	NA	NA	NA	NA	NA	NA	NA	NA	NA	NA	NA	NA	NA	NA	NA	NA	NA
chr7	127803900	127824549	ENSMUSG00000030806.6	Stx1b	61.2519	-2.95321	0.537592	-5.49341	3.94247e-08	6.81388e-07	Zfp57_MACS_peak_454	43156	1	1	1	1	1	1	0	1	1	1	0	0	0	1	0	0	0	0	0
chr7	128611328	128696425	ENSMUSG00000042105.18	Inpp5f	503.594	-0.751663	0.251001	-2.99466	0.00274751	0.0141718	Zfp57_MACS_peak_455	0	1	1	1	1	1	1	0	1	1	1	0	0	0	1	0	1	0	0	0
chr7	130162451	133123350	ENSMUSG00000030849.18	Fgfr2	1289.64	-2.56374	0.299604	-8.55709	1.15756e-17	6.5241e-16	Zfp57_MACS_peak_456	0	0	0	0	0	0	1	0	1	0	1	0	0	0	1	0	0	0	0	0
chr7	142650766	142666816	ENSMUSG00000048583.16	Igf2	1266.12	-2.80059	0.240542	-11.6428	2.49702e-31	4.44355e-29	Zfp57_MACS_peak_461	68640	0	0	0	0	0	1	0	1	0	1	0	0	0	1	0	0	0	0	0
chr7	142659693	142670356	ENSMUSG00000086266.1	Igf2os	39.8657	-2.85057	0.657396	-4.33616	1.44996e-05	0.00014902	Zfp57_MACS_peak_461	77567	NA	NA	NA	NA	NA	NA	NA	NA	NA	NA	NA	NA	NA	NA	NA	NA	NA	NA	NA
chr8	4166567	4211257	ENSMUSG00000011832.15	Evi5l	270.761	-2.02434	0.29857	-6.78011	1.20084e-11	3.4968e-10	Zfp57_MACS_peak_463	72566	NA	NA	NA	NA	NA	NA	NA	NA	NA	NA	NA	NA	NA	NA	NA	NA	NA	NA	NA
chr8	11727721	11835219	ENSMUSG00000031511.15	Arhgef7	686.584	-0.921436	0.237567	-3.87864	0.000105043	0.00086682	Zfp57_MACS_peak_466	0	1	0	1	0	0	1	1	1	0	1	0	0	0	1	0	0	0	0	0
chr8	15011025	15033333	ENSMUSG00000055675.6	Kbtbd11	171.695	-2.55635	0.380382	-6.72048	1.81126e-11	5.14188e-10	Zfp57_MACS_peak_469	51812	NA	NA	NA	NA	NA	NA	NA	NA	NA	NA	NA	NA	NA	NA	NA	NA	NA	NA	NA
chr8	22787354	22805622	ENSMUSG00000031539.6	Ap3m2	128.898	-1.75491	0.386038	-4.54595	5.4689e-06	6.20465e-05	Zfp57_MACS_peak_471	97338	0	0	0	0	0	0	0	0	0	0	0	0	0	0	0	0	0	0	0
chr8	22859535	22943259	ENSMUSG00000031540.13	Kat6a	1496.65	-0.75456	0.229226	-3.29177	0.00099559	0.00609954	Zfp57_MACS_peak_471	0	0	0	0	0	0	1	0	1	0	1	0	0	0	1	0	0	0	0	0
chr8	33386325	33417467	ENSMUSG00000049184.6	Purg	123.404	-1.54371	0.406274	-3.79968	0.000144881	0.00115346	Zfp57_MACS_peak_474	69714	NA	NA	NA	NA	NA	NA	NA	NA	NA	NA	NA	NA	NA	NA	NA	NA	NA	NA	NA
chr8	90709458	90740775	ENSMUSG00000109870.1	Gm35850	10.3501	-4.32264	1.50262	-2.87674	0.00401813	0.0195902	Zfp57_MACS_peak_486	36072	NA	NA	NA	NA	NA	NA	NA	NA	NA	NA	NA	NA	NA	NA	NA	NA	NA	NA	NA
chr8	104417680	104443047	ENSMUSG00000035770.8	Dync1li2	1151.8	-0.818818	0.223645	-3.66124	0.000250998	0.00185965	Zfp57_MACS_peak_489	51689	0	0	0	0	0	0	0	0	0	0	0	0	0	0	0	0	0	0	0
chr8	106415327	106426598	ENSMUSG00000031907.9	Zfp90	235.615	-1.1279	0.301735	-3.73805	0.000185454	0.00142609	Zfp57_MACS_peak_490	50447	NA	NA	NA	NA	NA	NA	NA	NA	NA	NA	NA	NA	NA	NA	NA	NA	NA	NA	NA
chr8	123411424	123422015	ENSMUSG00000062380.4	Tubb3	2249.39	-2.96189	0.308642	-9.59653	8.26821e-22	6.93916e-20	Zfp57_MACS_peak_494	4595	1	1	1	1	1	1	0	1	1	1	1	1	1	1	0	1	1	1	0
chr8	123504718	123515463	ENSMUSG00000031970.16	Dbndd1	58.59	-1.90551	0.538752	-3.53689	0.00040487	0.00279799	Zfp57_MACS_peak_494	77412	NA	NA	NA	NA	NA	NA	NA	NA	NA	NA	NA	NA	NA	NA	NA	NA	NA	NA	NA
chr8	124369049	124439658	ENSMUSG00000050751.14	Pgbd5	54.0926	-1.98103	0.546066	-3.62782	0.000285824	0.00208077	Zfp57_MACS_peak_495	62423	NA	NA	NA	NA	NA	NA	NA	NA	NA	NA	NA	NA	NA	NA	NA	NA	NA	NA	NA
chr8	124793092	124834713	ENSMUSG00000036913.15	Trim67	67.9564	-3.77994	0.552437	-6.84229	7.79383e-12	2.32232e-10	Zfp57_MACS_peak_496	9591	1	1	1	1	1	1	0	1	1	1	0	0	0	1	0	0	0	0	0
chr9	13297957	13709388	ENSMUSG00000031925.17	Maml2	202.688	-1.47989	0.334937	-4.41841	9.943e-06	0.000106228	Zfp57_MACS_peak_499	44766	NA	NA	NA	NA	NA	NA	NA	NA	NA	NA	NA	NA	NA	NA	NA	NA	NA	NA	NA
chr9	36890982	37147407	ENSMUSG00000035934.16	Pknox2	233.994	-0.97519	0.301602	-3.23337	0.0012234	0.00725905	Zfp57_MACS_peak_501	0	NA	NA	NA	NA	NA	NA	NA	NA	NA	NA	NA	NA	NA	NA	NA	NA	NA	NA	NA
chr9	42518135	42944493	ENSMUSG00000032017.14	Grik4	37.8576	-2.33973	0.686751	-3.40695	0.000656924	0.00425385	Zfp57_MACS_peak_506	0	NA	NA	NA	NA	NA	NA	NA	NA	NA	NA	NA	NA	NA	NA	NA	NA	NA	NA	NA
chr9	47530173	47857637	ENSMUSG00000032076.19	Cadm1	1259.66	-1.32386	0.232345	-5.69782	1.21349e-08	2.29548e-07	Zfp57_MACS_peak_509	0	0	0	1	0	0	1	1	1	0	1	0	0	0	1	0	0	0	0	0
chr9	64385626	64709205	ENSMUSG00000036466.17	Megf11	56.3283	-2.99828	0.573979	-5.22367	1.75408e-07	2.66917e-06	Zfp57_MACS_peak_511	0	0	0	0	0	0	1	0	1	0	1	0	0	0	1	0	0	0	0	0
chr9	71215789	71296243	ENSMUSG00000013584.5	Aldh1a2	138.44	-1.87821	0.500047	-3.75607	0.000172606	0.00133762	Zfp57_MACS_peak_513	0	1	0	1	1	1	1	0	1	0	1	0	0	0	1	1	0	0	0	1
chr9	75306288	75345876	ENSMUSG00000032192.9	Gnb5	139.728	-1.49825	0.360451	-4.1566	3.23013e-05	0.000302341	Zfp57_MACS_peak_515	28965	NA	NA	NA	NA	NA	NA	NA	NA	NA	NA	NA	NA	NA	NA	NA	NA	NA	NA	NA
chr9	79815051	80012851	ENSMUSG00000034898.16	Filip1	81.7809	-1.95031	0.46448	-4.1989	2.68214e-05	0.000257869	Zfp57_MACS_peak_519	0	NA	NA	NA	NA	NA	NA	NA	NA	NA	NA	NA	NA	NA	NA	NA	NA	NA	NA	NA
chr9	107399612	107529343	ENSMUSG00000010066.15	Cacna2d2	150.483	-2.59316	0.369873	-7.01095	2.36713e-12	7.60768e-11	Zfp57_MACS_peak_524	60968	0	0	0	0	0	1	1	0	0	0	0	0	0	1	0	0	0	0	0
chr9	107547298	107551319	ENSMUSG00000010044.12	Zmynd10	9.08921	-6.66157	1.91417	-3.48014	0.000501157	0.00337829	Zfp57_MACS_peak_524	38992	0	0	0	0	0	0	0	0	0	0	0	0	0	0	0	0	0	0	0
chr9	107681500	107710475	ENSMUSG00000034684.12	Sema3f	232.982	-1.051	0.328365	-3.20069	0.00137097	0.0079626	Zfp57_MACS_peak_524	90917	1	1	1	1	1	1	1	1	1	1	1	1	1	1	1	1	1	1	0
chr10	13060504	13131694	ENSMUSG00000019817.18	Plagl1	1099.91	-1.12761	0.22653	-4.97776	6.43237e-07	8.85556e-06	Zfp57_MACS_peak_74	0	0	0	0	0	0	1	0	1	0	1	0	0	0	1	0	0	0	0	0
chr10	26980036	27619758	ENSMUSG00000019899.16	Lama2	54.484	-3.18794	0.642783	-4.95959	7.06409e-07	9.64239e-06	Zfp57_MACS_peak_75	44022	1	1	1	1	1	1	0	1	1	1	1	1	1	1	0	1	1	1	0
chr10	38965515	39110188	ENSMUSG00000019846.11	Lama4	75.0167	-1.71721	0.540884	-3.17482	0.00149928	0.00857325	Zfp57_MACS_peak_76	30669	0	0	0	0	0	1	0	1	0	1	0	0	0	1	0	0	0	0	0
chr10	42054113	42055306	ENSMUSG00000085666.3	Gm9855	76.9478	-3.20695	0.508282	-6.3094	2.80119e-10	6.83199e-09	Zfp57_MACS_peak_78	95223	NA	NA	NA	NA	NA	NA	NA	NA	NA	NA	NA	NA	NA	NA	NA	NA	NA	NA	NA
chr10	43002500	43174530	ENSMUSG00000038248.8	Sobp	116.405	-3.00178	0.433269	-6.9282	4.26214e-12	1.32068e-10	Zfp57_MACS_peak_79	23142	0	0	0	0	0	1	0	1	0	1	0	0	0	1	0	0	0	0	0
chr10	63014664	63024217	ENSMUSG00000020069.16	Hnrnph3	607.901	-1.27395	0.24613	-5.17593	2.2678e-07	3.38655e-06	Zfp57_MACS_peak_86	87066	0	0	0	0	0	1	0	0	0	0	0	0	0	1	0	0	0	0	0
chr10	69398773	70027438	ENSMUSG00000069601.14	Ank3	1642.44	-2.28989	0.254618	-8.99341	2.3968e-19	1.54577e-17	Zfp57_MACS_peak_89	0	1	1	1	1	1	1	1	1	1	1	1	1	1	1	0	1	1	1	0
chr10	79793572	79820896	ENSMUSG00000035863.14	Palm	442.076	-0.982799	0.258416	-3.80317	0.000142859	0.00114115	Zfp57_MACS_peak_91	53726	0	0	1	0	0	1	1	1	0	1	0	0	0	1	0	0	0	0	0
chr10	121263820	121351278	ENSMUSG00000052302.6	Tbc1d30	104.635	-1.96302	0.412348	-4.76058	1.93039e-06	2.4201e-05	Zfp57_MACS_peak_101	29698	0	0	0	0	0	0	0	0	0	0	0	0	0	0	0	0	0	0	0
chr10	121780991	122047315	ENSMUSG00000020121.15	Srgap1	405.155	-1.67149	0.288382	-5.79609	6.78788e-09	1.33119e-07	Zfp57_MACS_peak_102	0	0	0	0	0	0	0	0	0	0	0	0	0	0	0	0	0	0	0	0
chr11	11930508	12038683	ENSMUSG00000020176.17	Grb10	3738.35	-1.8724	0.218737	-8.56003	1.12838e-17	6.37836e-16	Zfp57_MACS_peak_103	0	0	0	0	0	0	0	0	0	0	0	0	0	0	0	0	0	0	0	0
chr11	21994764	22002897	ENSMUSG00000005917.15	Otx1	35.9823	-5.16377	0.953177	-5.41743	6.04617e-08	1.00433e-06	Zfp57_MACS_peak_105	3925	0	0	1	0	0	1	0	1	0	1	0	0	0	1	1	0	0	0	1
chr11	22005828	22342292	ENSMUSG00000042302.14	Ehbp1	542.955	-1.12698	0.27433	-4.10811	3.9891e-05	0.000364038	Zfp57_MACS_peak_105	0	0	0	0	0	0	0	0	0	0	0	0	0	0	0	0	0	0	0	0
chr11	53567379	53601967	ENSMUSG00000018395.19	Kif3a	505.281	-1.08366	0.257214	-4.21308	2.51912e-05	0.000244027	Zfp57_MACS_peak_110	0	1	1	1	1	1	1	0	1	1	1	1	1	1	1	1	1	1	1	1
chr11	83964428	84044578	ENSMUSG00000034940.15	Synrg	669.809	-0.63493	0.249215	-2.54772	0.0108431	0.0438353	Zfp57_MACS_peak_114	4210	NA	NA	NA	NA	NA	NA	NA	NA	NA	NA	NA	NA	NA	NA	NA	NA	NA	NA	NA
chr11	101070012	101077672	ENSMUSG00000001751.9	Naglu	140.465	-0.971442	0.365055	-2.66108	0.007789	0.0334742	Zfp57_MACS_peak_119	95071	1	1	1	1	1	1	0	1	0	1	0	0	0	1	1	0	0	0	1
chr11	107933387	108343928	ENSMUSG00000050965.14	Prkca	195.013	-1.15688	0.349191	-3.31303	0.000922909	0.00571989	Zfp57_MACS_peak_120	0	0	0	0	0	0	1	0	1	0	1	0	0	0	1	0	0	0	0	0
chr11	115347707	115367756	ENSMUSG00000034586.14	Hid1	137.474	-2.00085	0.387193	-5.16758	2.37146e-07	3.514e-06	Zfp57_MACS_peak_121	73662	NA	NA	NA	NA	NA	NA	NA	NA	NA	NA	NA	NA	NA	NA	NA	NA	NA	NA	NA
chr11	115381916	115396132	ENSMUSG00000050910.5	Cdr2l	368.116	-0.816905	0.296413	-2.75597	0.0058519	0.0263857	Zfp57_MACS_peak_121	45286	NA	NA	NA	NA	NA	NA	NA	NA	NA	NA	NA	NA	NA	NA	NA	NA	NA	NA	NA
chr11	115497353	115514387	ENSMUSG00000020737.12	Jpt1	1296.87	-0.750193	0.278258	-2.69603	0.0070171	0.0307062	Zfp57_MACS_peak_121	55520	NA	NA	NA	NA	NA	NA	NA	NA	NA	NA	NA	NA	NA	NA	NA	NA	NA	NA	NA
chr11	118114855	118118279	ENSMUSG00000085511.1	Gm11738	4.23716	-5.57056	2.19973	-2.53238	0.0113291	0.0454371	Zfp57_MACS_peak_123	10130	NA	NA	NA	NA	NA	NA	NA	NA	NA	NA	NA	NA	NA	NA	NA	NA	NA	NA	NA
chr11	118132019	118248592	ENSMUSG00000017132.17	Cyth1	221.014	-1.01538	0.31133	-3.26143	0.00110851	0.00666598	Zfp57_MACS_peak_123	3354	NA	NA	NA	NA	NA	NA	NA	NA	NA	NA	NA	NA	NA	NA	NA	NA	NA	NA	NA
chr11	120232947	120292296	ENSMUSG00000039741.15	Bahcc1	590.073	-1.31361	0.251896	-5.2149	1.83916e-07	2.792e-06	Zfp57_MACS_peak_124	69550	NA	NA	NA	NA	NA	NA	NA	NA	NA	NA	NA	NA	NA	NA	NA	NA	NA	NA	NA
chr12	20990459	21270171	ENSMUSG00000052632.16	Asap2	335.726	-0.935623	0.284199	-3.29214	0.000994279	0.00609344	Zfp57_MACS_peak_130	35087	NA	NA	NA	NA	NA	NA	NA	NA	NA	NA	NA	NA	NA	NA	NA	NA	NA	NA	NA
chr12	31706867	31713947	ENSMUSG00000044067.6	Gpr22	53.4835	-9.22956	1.53059	-6.03007	1.63889e-09	3.54706e-08	Zfp57_MACS_peak_131	81279	0	0	0	0	0	0	0	0	0	0	0	0	0	0	0	0	0	0	0
chr12	73997661	74273267	ENSMUSG00000044912.10	Syt16	9.06163	-5.18921	1.81385	-2.86087	0.00422474	0.0203548	Zfp57_MACS_peak_135	0	NA	NA	NA	NA	NA	NA	NA	NA	NA	NA	NA	NA	NA	NA	NA	NA	NA	NA	NA
chr12	84996321	85070515	ENSMUSG00000021244.15	Ylpm1	929.695	-0.71316	0.272645	-2.61571	0.00890427	0.0373018	Zfp57_MACS_peak_138	60879	0	0	0	0	0	0	0	0	0	0	0	0	0	0	0	0	0	0	0
chr12	91555262	91590487	ENSMUSG00000020962.14	Gtf2a1	751.388	-0.722973	0.254778	-2.83766	0.00454452	0.021587	Zfp57_MACS_peak_142	58296	NA	NA	NA	NA	NA	NA	NA	NA	NA	NA	NA	NA	NA	NA	NA	NA	NA	NA	NA
chr12	109452823	109463336	ENSMUSG00000040856.17	Dlk1	87.9449	-1.6951	0.516963	-3.27895	0.00104193	0.00633099	Zfp57_MACS_peak_143	63751	NA	NA	NA	NA	NA	NA	NA	NA	NA	NA	NA	NA	NA	NA	NA	NA	NA	NA	NA
chr13	34074274	34078007	ENSMUSG00000058672.7	Tubb2a	510.345	-1.92474	0.270657	-7.11135	1.14912e-12	3.83419e-11	Zfp57_MACS_peak_154	88398	1	0	1	1	0	1	0	1	0	1	0	0	0	1	0	0	0	0	0
chr13	34126748	34130466	ENSMUSG00000045136.6	Tubb2b	2978.19	-1.83557	0.214797	-8.54561	1.27859e-17	7.16419e-16	Zfp57_MACS_peak_154	35939	1	1	1	1	1	1	0	1	1	1	1	1	1	1	0	1	1	1	0
chr13	34179158	34345182	ENSMUSG00000038267.15	Slc22a23	678.264	-1.54133	0.239363	-6.43931	1.20016e-10	3.10026e-09	Zfp57_MACS_peak_154	12561	NA	NA	NA	NA	NA	NA	NA	NA	NA	NA	NA	NA	NA	NA	NA	NA	NA	NA	NA
chr13	38006052	38037069	ENSMUSG00000044566.15	Cage1	29.4162	-1.81073	0.703368	-2.57437	0.0100423	0.0410643	Zfp57_MACS_peak_155	56858	NA	NA	NA	NA	NA	NA	NA	NA	NA	NA	NA	NA	NA	NA	NA	NA	NA	NA	NA
chr13	47022482	47044737	ENSMUSG00000021376.11	Tpmt	144.615	-0.937068	0.356974	-2.62503	0.00866409	0.0365566	Zfp57_MACS_peak_159	11216	NA	NA	NA	NA	NA	NA	NA	NA	NA	NA	NA	NA	NA	NA	NA	NA	NA	NA	NA
chr13	47043499	47085279	ENSMUSG00000038080.17	Kdm1b	328.575	-0.802696	0.273431	-2.93564	0.00332859	0.0166942	Zfp57_MACS_peak_159	32233	0	0	0	0	0	1	0	0	0	1	0	0	0	1	0	0	0	0	0
chr13	54949411	55006018	ENSMUSG00000025876.15	Unc5a	29.8458	-2.86195	0.749606	-3.81794	0.00013457	0.00108033	Zfp57_MACS_peak_161	7113	1	1	1	1	1	1	0	1	1	1	1	1	1	1	0	1	1	1	0
chr13	77043088	77135473	ENSMUSG00000021597.16	Slf1	434.166	-0.726307	0.276861	-2.62336	0.00870672	0.036672	Zfp57_MACS_peak_167	99352	0	0	0	0	0	0	0	0	0	0	0	0	0	0	0	0	0	0	0
chr13	81095068	81633154	ENSMUSG00000069170.14	Adgrv1	2561.24	-2.44765	0.679599	-3.60161	0.000316251	0.00227046	Zfp57_MACS_peak_168	30325	1	1	1	1	1	1	0	1	1	1	0	0	0	1	0	0	0	0	0
chr13	102732486	103334497	ENSMUSG00000034751.16	Mast4	556.001	-1.21185	0.261012	-4.64287	3.436e-06	4.06884e-05	Zfp57_MACS_peak_171	0	0	0	0	0	0	0	0	0	0	0	0	0	0	0	0	0	0	0	0
chr14	11553532	12242041	ENSMUSG00000021745.14	Ptprg	1610.89	-0.580237	0.228744	-2.53662	0.011193	0.0450225	Zfp57_MACS_peak_177	1086	1	1	1	1	1	1	0	1	1	1	0	0	0	1	1	0	0	0	1
chr14	48120823	48281575	ENSMUSG00000021846.9	Peli2	432.273	-1.64526	0.269485	-6.1052	1e-09	2.2865e-08	Zfp57_MACS_peak_182	22281	NA	NA	NA	NA	NA	NA	NA	NA	NA	NA	NA	NA	NA	NA	NA	NA	NA	NA	NA
chr14	49004090	49066653	ENSMUSG00000061244.14	Exoc5	1452.61	-0.743213	0.220184	-3.37542	0.000737019	0.00471217	Zfp57_MACS_peak_183	60611	0	0	0	0	0	1	0	0	0	0	0	0	0	1	0	0	0	0	0
chr14	49219588	49245474	ENSMUSG00000021850.14	ccdc198	11.1249	-5.49986	1.78232	-3.08578	0.00203019	0.0110283	Zfp57_MACS_peak_183	92074	NA	NA	NA	NA	NA	NA	NA	NA	NA	NA	NA	NA	NA	NA	NA	NA	NA	NA	NA
chr14	49675952	49783383	ENSMUSG00000036242.15	Armh4	866.889	-2.67266	0.306727	-8.7135	2.94641e-18	1.74237e-16	Zfp57_MACS_peak_184	24531	NA	NA	NA	NA	NA	NA	NA	NA	NA	NA	NA	NA	NA	NA	NA	NA	NA	NA	NA
chr14	49747251	49748193	ENSMUSG00000115228.1	Gm48948	15.6065	-3.55405	1.25832	-2.82443	0.00473644	0.0222948	Zfp57_MACS_peak_184	59721	NA	NA	NA	NA	NA	NA	NA	NA	NA	NA	NA	NA	NA	NA	NA	NA	NA	NA	NA
chr14	68082590	68124846	ENSMUSG00000022054.11	Nefm	691.536	-2.55185	0.29921	-8.52862	1.48105e-17	8.22669e-16	Zfp57_MACS_peak_187	0	0	0	0	0	0	0	0	0	0	0	0	0	0	0	0	0	0	0	0
chr14	68083863	68089095	ENSMUSG00000022055.7	Nefl	1251	-2.37754	0.266514	-8.92087	4.62639e-19	2.92482e-17	Zfp57_MACS_peak_187	32318	1	1	1	1	1	1	1	1	1	1	0	0	1	1	1	1	1	1	1
chr14	118985039	119099430	ENSMUSG00000042104.18	Uggt2	465.147	-1.2991	0.309651	-4.19535	2.72449e-05	0.000261288	Zfp57_MACS_peak_200	32063	NA	NA	NA	NA	NA	NA	NA	NA	NA	NA	NA	NA	NA	NA	NA	NA	NA	NA	NA
chr15	27466677	27594909	ENSMUSG00000022265.7	Ank	262.509	-0.817806	0.307854	-2.65647	0.00789639	0.0338374	Zfp57_MACS_peak_202	0	0	0	0	0	0	1	0	1	0	1	0	0	0	1	0	0	0	0	0
chr15	27730651	28025848	ENSMUSG00000022263.10	Trio	2553.18	-0.586352	0.22419	-2.61542	0.00891178	0.0373149	Zfp57_MACS_peak_203	0	1	1	1	1	1	1	0	1	1	1	1	1	1	1	1	1	1	1	0
chr15	72589620	73061204	ENSMUSG00000047921.16	Trappc9	354.623	-1.10601	0.274169	-4.03405	5.48246e-05	0.000487136	Zfp57_MACS_peak_207	0	1	0	1	1	1	1	0	1	0	1	0	0	0	1	1	0	0	0	1
chr15	89453913	89464468	ENSMUSG00000022619.5	Mapk8ip2	248.578	-2.58185	0.322435	-8.00734	1.17218e-15	5.42848e-14	Zfp57_MACS_peak_210	78444	1	1	1	1	1	1	0	1	1	1	0	0	1	1	0	0	1	0	0
chr15	89499623	89560261	ENSMUSG00000022623.16	Shank3	109.446	-1.03312	0.388382	-2.66006	0.0078127	0.0335611	Zfp57_MACS_peak_210	0	1	1	1	1	1	1	1	1	1	1	0	0	1	1	1	0	1	0	1
chr15	90224311	90233471	ENSMUSG00000075470.2	Alg10b	1057.91	-0.629663	0.233039	-2.70196	0.00689321	0.0302467	Zfp57_MACS_peak_211	0	1	1	1	1	1	1	0	1	0	1	0	0	0	1	0	0	0	0	0
chr16	16416917	16600549	ENSMUSG00000022788.16	Fgd4	586.959	-1.19828	0.243647	-4.91811	8.73858e-07	1.17036e-05	Zfp57_MACS_peak_216	43220	0	0	0	0	0	1	0	0	0	0	0	0	0	1	0	0	0	0	0
chr16	44173246	44227465	ENSMUSG00000068284.14	Usf3	713.263	-0.850821	0.23787	-3.57683	0.000347787	0.00246102	Zfp57_MACS_peak_219	17582	0	0	0	0	0	1	0	1	0	1	0	0	0	1	0	0	0	0	0
chr17	6613753	6639790	ENSMUSG00000093880.3	Tmem181c-ps	4.43046	-5.62946	2.18188	-2.58009	0.00987735	0.0405366	Zfp57_MACS_peak_227	99244	NA	NA	NA	NA	NA	NA	NA	NA	NA	NA	NA	NA	NA	NA	NA	NA	NA	NA	NA
chr17	12682406	12769664	ENSMUSG00000023830.14	Igf2r	4052.97	-1.10808	0.296954	-3.73148	0.000190361	0.0014605	Zfp57_MACS_peak_231	0	0	0	0	0	0	1	0	1	0	1	0	0	0	1	0	0	0	0	0
chr17	32354055	32389401	ENSMUSG00000024050.16	Wiz	481.283	-0.66061	0.255133	-2.58928	0.0096178	0.039743	Zfp57_MACS_peak_239	0	NA	NA	NA	NA	NA	NA	NA	NA	NA	NA	NA	NA	NA	NA	NA	NA	NA	NA	NA
chr17	62604184	62881317	ENSMUSG00000048915.12	Efna5	222.185	-1.3769	0.306642	-4.49026	7.11363e-06	7.85729e-05	Zfp57_MACS_peak_246	27126	1	1	1	1	1	1	1	1	1	1	1	1	1	1	1	1	1	1	1
chr19	4886898	4906627	ENSMUSG00000006464.8	Bbs1	196.79	-1.23774	0.33537	-3.69067	0.000223661	0.00168043	Zfp57_MACS_peak_272	50963	1	1	1	1	1	1	0	1	1	1	0	0	1	1	1	0	0	0	1
chr19	6938069	6942450	ENSMUSG00000024958.12	Gpr137	90.2796	-1.15686	0.441136	-2.62245	0.00873011	0.0367464	Zfp57_MACS_peak_274	56855	0	0	0	0	0	1	0	1	0	1	0	0	0	1	0	0	0	0	0
chr19	7092014	7105729	ENSMUSG00000047787.7	Flrt1	57.2935	-3.50564	0.602732	-5.81625	6e-09	1.18391e-07	Zfp57_MACS_peak_274	92174	NA	NA	NA	NA	NA	NA	NA	NA	NA	NA	NA	NA	NA	NA	NA	NA	NA	NA	NA
chr19	16132831	16387463	ENSMUSG00000024639.5	Gnaq	696.938	-1.17375	0.243698	-4.8164	1.46169e-06	1.87532e-05	Zfp57_MACS_peak_275	0	1	1	1	1	1	1	0	1	0	1	0	0	0	1	1	0	0	0	1
chr19	27761721	28011166	ENSMUSG00000040929.16	Rfx3	988.711	-2.52563	0.271032	-9.31857	1.17914e-20	8.78365e-19	Zfp57_MACS_peak_277	66048	0	0	0	0	0	1	0	1	0	1	0	0	0	1	0	0	0	0	0
chr19	41482645	41562246	ENSMUSG00000025019.15	Lcor	847.024	-1.01431	0.229953	-4.41096	1.02912e-05	0.000109577	Zfp57_MACS_peak_280	48253	0	0	0	0	0	0	0	0	0	0	0	0	0	0	0	0	0	0	0
chr19	41600257	41743665	ENSMUSG00000025020.11	Slit1	270.551	-2.44731	0.395921	-6.1813	6.3577e-10	1.46128e-08	Zfp57_MACS_peak_280	0	1	1	1	1	1	1	1	1	1	1	1	1	1	1	1	1	1	1	1
chr19	46531109	46573085	ENSMUSG00000025035.8	Arl3	278.524	-0.865781	0.29988	-2.88709	0.00388826	0.0190391	Zfp57_MACS_peak_281	15058	1	1	1	1	1	1	0	1	0	1	0	0	0	1	0	0	0	0	0

## Sheet: Suppl. Table 4
Zfp57 inactivation illustrates the role of ICR methylation in imprinted gene expression during neural differentiation of mouse ESCs
Basilia Acurzio, Ankit Verma, Alessia Polito, Carlo Giaccari, Francesco Cecere,Salvatore Fioriniello, Floriana Della Ragione, Annalisa Fico, Flavia Cerrato, Claudia Angelini, Robert Feil, Andrea Riccio
Supplementary Table 4. Allele specific gene expression analysis in wild-type and Zfp57 -/- day 12 JB1 cells (Imprinted genes are reported in red, NA in adjusted-p-value represents genes for which statistical testing could not be performed due to low allelic sum (B6+JF1 <= 10 normalized counts) in either of the wildtype day 12 JB1 replicates)
Chr	Start	End	Strand	Gene_Name	GeneID	JB1_wildtype_day12_Rep1.B6(normalized_counts)	JB1_wildtype_day12_Rep2.B6(normalized_counts)	JB1_wildtype_day12_Rep1.JF1(normalized_counts)	JB1_wildtype_day12_Rep2.JF1(normalized_counts)	JB1_ZFP57-/-_day12_Rep1.B6(normalized_counts)	JB1_ZFP57-/-_day12_Rep2.B6(normalized_counts)	JB1_ZFP57-/-_day12_KO_Rep1.JF1(normalized_counts)	JB1_ZFP57-/-_day12_Rep2.JF1(normalized_counts)	chrPeak	startpeak	endPeak	peakID	qualityPeak	ClosestDistance(from_ZFP57/KAP1.Peaks)	wildtype_day12_allele_ratio_Rep1	wildtype_day12_allele_ratio_Rep2	wildtype_day12_allele_ratio_Average	ZFP57-/-_day12_allele_ratio_Rep1	ZFP57-/-_day12_allele_ratio_Rep2	ZFP57-/-_day12_allele_ratio_Average	wildtype__day12(Adjusted_p-value)
chr1	3205901	3671498	-	Xkr4	ENSMUSG00000051951.5	28.7145	37.4161	33.3088	18.708	1.9956	13.2008	9.978	10.3721	chr1	7710021	7710117	Zfp57_MACS_peak_3	70.92	4038524	0.537037	0.333333	0.435185	0.833333	0.44	0.636667	0.155823
chr1	3365731	3368549	-	Gm37180	ENSMUSG00000103377.1	8.04006	1.78172	11.4858	8.90859	5.9868	3.77166	1.9956	2.82875	chr1	7710021	7710117	Zfp57_MACS_peak_3	70.92	4341473	0.588235	0.833333	0.710784	0.25	0.428571	0.339286	0.306059
chr1	4490931	4497354	-	Sox17	ENSMUSG00000025902.13	142.424	228.951	167.693	308.237	144.681	202.727	316.303	461.085	chr1	7710021	7710117	Zfp57_MACS_peak_3	70.92	3212668	0.540741	0.573798	0.557269	0.686147	0.694602	0.690375	0.00508625
chr1	4522905	4526737	+	Gm7357	ENSMUSG00000102269.1	11.4858	5.34516	18.3773	43.6521	0.9978	4.71458	57.8724	48.0887	chr1	7710021	7710117	Zfp57_MACS_peak_3	70.92	3183285	0.615385	0.890909	0.753147	0.983051	0.910714	0.946883	3.26985e-06
chr1	4773206	4785739	-	Mrpl15	ENSMUSG00000033845.13	84.995	111.357	53.9833	83.7408	198.562	214.985	268.408	216.87	chr1	7710021	7710117	Zfp57_MACS_peak_3	70.92	2924283	0.38843	0.429224	0.408827	0.574786	0.502183	0.538485	0.0185585
chr1	4807788	4848410	+	Lypla1	ENSMUSG00000025903.14	57.429	69.487	55.1319	59.6876	82.8174	125.408	96.7866	152.752	chr1	7710021	7710117	Zfp57_MACS_peak_3	70.92	2861612	0.489796	0.462069	0.475932	0.538889	0.549153	0.544021	0.885718
chr1	4857814	4897909	+	Tcea1	ENSMUSG00000033813.15	172.287	212.025	116.007	130.065	248.452	237.615	311.314	328.134	chr1	7710021	7710117	Zfp57_MACS_peak_3	70.92	2812113	0.40239	0.380208	0.391299	0.55615	0.58	0.568075	1.72389e-06
chr1	5070018	5162529	+	Atp6v1h	ENSMUSG00000033793.12	192.962	184.408	160.801	179.063	270.404	219.699	384.153	326.249	chr1	7710021	7710117	Zfp57_MACS_peak_3	70.92	2547493	0.454545	0.492647	0.473596	0.58689	0.597582	0.592236	0.471952
chr1	6206197	6276648	+	Rb1cc1	ENSMUSG00000025907.14	268.768	189.753	302.077	222.715	138.694	208.384	400.118	478.058	chr1	7710021	7710117	Zfp57_MACS_peak_3	70.92	1433374	0.529175	0.539957	0.534566	0.742593	0.696429	0.719511	0.221082
chr1	6209866	6215293	-	4732440D04Rik	ENSMUSG00000090031.2	44.7946	16.0355	37.9032	9.79945	4.989	8.48624	9.978	19.8012	chr1	7710021	7710117	Zfp57_MACS_peak_3	70.92	1494729	0.458333	0.37931	0.418822	0.666667	0.7	0.683333	0.640923
chr1	6487231	6860940	+	St18	ENSMUSG00000033740.17	101.075	45.4338	95.3322	53.4516	0	2.82875	0	0.942915	chr1	7710021	7710117	Zfp57_MACS_peak_3	70.92	849082	0.48538	0.540541	0.51296	NA	0.25	NA	0.856557
chr1	7088920	7173628	+	Pcmtd1	ENSMUSG00000051285.17	344.574	192.426	339.98	242.314	209.538	206.498	398.122	377.166	chr1	7710021	7710117	Zfp57_MACS_peak_3	70.92	536394	0.496644	0.557377	0.527011	0.655172	0.646204	0.650688	0.196814
chr1	7148110	7152137	+	Gm38372	ENSMUSG00000103509.1	37.9032	7.12688	50.5375	16.0355	15.9648	12.2579	52.8834	28.2875	chr1	7710021	7710117	Zfp57_MACS_peak_3	70.92	557885	0.571429	0.692308	0.631868	0.768116	0.697674	0.732895	0.22963
chr1	9545408	9547455	+	Rrs1	ENSMUSG00000061024.8	67.7663	106.012	50.5375	93.5402	158.65	120.693	198.562	236.672	chr1	8067766	8067935	Zfp57_MACS_peak_4	50.6	1477474	0.427184	0.46875	0.447967	0.555866	0.662269	0.609068	0.395871
chr1	9601199	9627143	+	Vxn	ENSMUSG00000067879.3	13.783	9.79945	3.44574	1.78172	0.9978	0	2.9934	0	chr1	8067766	8067935	Zfp57_MACS_peak_4	50.6	1533265	0.2	0.153846	0.176923	0.75	NA	NA	0.0260894
chr1	9667415	9700209	-	Mybl1	ENSMUSG00000025912.16	45.9432	22.2715	41.3489	12.472	39.912	31.1162	83.8152	72.6045	chr1	8067766	8067935	Zfp57_MACS_peak_4	50.6	1599481	0.473684	0.358974	0.416329	0.677419	0.7	0.68871	0.512843
chr1	9718622	9748382	-	Vcpip1	ENSMUSG00000045210.8	124.047	84.6316	116.007	84.6316	58.8702	66.0041	121.732	142.38	chr1	8067766	8067935	Zfp57_MACS_peak_4	50.6	1650688	0.483254	0.5	0.491627	0.674033	0.683258	0.678646	0.984174
chr1	9798107	9900845	+	Sgk3	ENSMUSG00000025915.14	13.783	23.1623	14.9315	29.3984	37.9164	47.1458	144.681	122.579	chr1	8067766	8067935	Zfp57_MACS_peak_4	50.6	1730173	0.52	0.559322	0.539661	0.79235	0.722222	0.757286	0.919777
chr1	9941959	9944118	-	Snhg6	ENSMUSG00000098234.7	122.898	72.1596	79.2521	31.1801	167.63	132.008	159.648	104.664	chr1	8067766	8067935	Zfp57_MACS_peak_4	50.6	1874025	0.392045	0.301724	0.346885	0.487805	0.442231	0.465018	2.17027e-05
chr1	10024601	10038168	-	Cops5	ENSMUSG00000025917.9	16.0801	9.79945	20.6745	8.01774	9.978	19.8012	25.9428	16.0296	chr1	8067766	8067935	Zfp57_MACS_peak_4	50.6	1956667	0.5625	0.45	0.50625	0.722222	0.447368	0.584795	0.925392
chr1	10037987	10136768	+	Cspp1	ENSMUSG00000056763.16	476.661	179.954	406.598	187.971	200.558	225.357	410.096	413.94	chr1	8067766	8067935	Zfp57_MACS_peak_4	50.6	1970053	0.460338	0.510896	0.485617	0.671569	0.647493	0.659531	0.177369
chr1	10137571	10232670	-	Arfgef1	ENSMUSG00000067851.11	338.831	257.458	327.345	241.423	267.41	286.646	439.032	402.625	chr1	8067766	8067935	Zfp57_MACS_peak_4	50.6	2069637	0.491379	0.483929	0.487654	0.621469	0.584131	0.6028	0.849667
chr1	10993465	11303681	+	Prex2	ENSMUSG00000048960.13	122.898	82.8499	136.681	87.3042	61.8636	72.6045	73.8372	77.319	chr1	8067766	8067935	Zfp57_MACS_peak_4	50.6	2925531	0.526549	0.513089	0.519819	0.544118	0.515723	0.52992	0.845601
chr1	11414105	11975901	+	A830018L16Rik	ENSMUSG00000057715.13	18.3773	8.90859	8.04006	4.4543	8.9802	13.2008	36.9186	48.0887	chr1	8067766	8067935	Zfp57_MACS_peak_4	50.6	3346171	0.304348	0.333333	0.318841	0.804348	0.784615	0.794482	0.243465
chr1	12692277	12861192	+	Sulf1	ENSMUSG00000016918.15	565.102	269.93	415.786	250.332	287.366	335.678	666.53	722.273	chr1	16600646	16601188	Zfp57_MACS_peak_6	599.52	3739455	0.423888	0.481164	0.452526	0.698745	0.682709	0.690727	7.48006e-05
chr1	12866549	12992650	-	Slco5a1	ENSMUSG00000025938.16	245.796	189.753	171.139	141.647	18.9582	26.4016	34.923	29.2304	chr1	16600646	16601188	Zfp57_MACS_peak_6	599.52	3607997	0.410468	0.427419	0.418944	0.648148	0.525424	0.586786	0.000212985
chr1	13139105	13374083	-	Ncoa2	ENSMUSG00000005886.14	345.723	286.857	291.739	285.966	172.619	187.64	393.133	390.367	chr1	16600646	16601188	Zfp57_MACS_peak_6	599.52	3226564	0.457658	0.499222	0.47844	0.694885	0.675367	0.685126	0.308918
chr1	13343563	13348204	-	Gm38120	ENSMUSG00000103085.1	17.2287	6.23602	16.0801	8.01774	8.9802	4.71458	10.9758	14.1437	chr1	16600646	16601188	Zfp57_MACS_peak_6	599.52	3252443	0.482759	0.5625	0.522629	0.55	0.75	0.65	1
chr1	13564698	13589910	-	Tram1	ENSMUSG00000025935.10	265.322	360.798	300.928	418.704	366.193	424.312	752.341	1031.55	chr1	16600646	16601188	Zfp57_MACS_peak_6	599.52	3010737	0.53144	0.537143	0.534292	0.672614	0.708549	0.690581	0.100485
chr1	13623330	13660546	-	Lactb2	ENSMUSG00000025937.6	48.2404	52.5607	63.1719	52.5607	137.696	164.067	434.043	418.654	chr1	16600646	16601188	Zfp57_MACS_peak_6	599.52	2940101	0.56701	0.5	0.533505	0.759162	0.718447	0.738804	0.687601
chr1	14168954	14310235	-	Eya1	ENSMUSG00000025932.14	63.1719	48.9973	64.3205	63.251	36.9186	23.5729	89.802	68.8328	chr1	16600646	16601188	Zfp57_MACS_peak_6	599.52	2290412	0.504505	0.563492	0.533998	0.708661	0.744898	0.72678	0.717689
chr1	15287254	15723750	+	Kcnb2	ENSMUSG00000092083.4	20.6745	31.1801	26.4174	27.6166	2.9934	3.77166	16.9626	15.0866	chr1	16600646	16601188	Zfp57_MACS_peak_6	599.52	876897	0.560976	0.469697	0.515336	0.85	0.8	0.825	0.862912
chr1	15805646	15844052	+	Terf1	ENSMUSG00000025925.14	88.4407	58.7967	103.372	65.9236	125.723	109.378	220.514	204.613	chr1	16600646	16601188	Zfp57_MACS_peak_6	599.52	756595	0.538922	0.528571	0.533747	0.636888	0.651652	0.64427	0.682624
chr1	16101295	16104662	-	Rpl7	ENSMUSG00000043716.13	1370.26	1479.72	1286.41	1371.03	2120.33	1863.2	4193.75	4172.4	chr1	16600646	16601188	Zfp57_MACS_peak_6	599.52	495985	0.48422	0.480937	0.482579	0.664191	0.691298	0.677745	0.08459
chr1	16105774	16133734	+	Rdh10	ENSMUSG00000025921.7	52.8347	57.015	50.5375	52.5607	60.8658	43.3741	139.692	121.636	chr1	16600646	16601188	Zfp57_MACS_peak_6	599.52	466913	0.488889	0.479675	0.484282	0.696517	0.737143	0.71683	0.987753
chr1	16228674	16520112	-	Stau2	ENSMUSG00000025920.19	43.6461	24.9441	34.4574	20.4898	29.934	22.63	52.8834	49.9745	chr1	16600646	16601188	Zfp57_MACS_peak_6	599.52	80535	0.441176	0.45098	0.446078	0.638554	0.688312	0.663433	0.726337
chr1	16540790	16619489	-	Ube2w	ENSMUSG00000025939.17	107.967	73.9413	102.224	96.2128	44.901	72.6045	110.756	105.606	chr1	16600646	16601188	Zfp57_MACS_peak_6	599.52	0	0.486339	0.565445	0.525892	0.711538	0.592593	0.652066	0.461787
chr1	16641725	16657042	-	Eloc	ENSMUSG00000079658.9	96.4808	138.974	90.7379	138.974	179.604	169.725	267.41	245.158	chr1	16600646	16601188	Zfp57_MACS_peak_6	599.52	40538	0.484663	0.5	0.492331	0.598214	0.590909	0.594562	0.997087
chr1	16665207	16678275	+	Tmem70	ENSMUSG00000025940.6	11.4858	16.0355	1.14858	11.5812	15.9648	23.5729	28.9362	20.7441	chr1	16600646	16601188	Zfp57_MACS_peak_6	599.52	64020	0.0909091	0.419355	0.255132	0.644444	0.468085	0.556265	0.0805079
chr1	16964560	17097889	-	Jph1	ENSMUSG00000042686.5	12.6344	14.2538	18.3773	8.01774	30.9318	31.1162	70.8438	66.947	chr1	16600646	16601188	Zfp57_MACS_peak_6	599.52	363373	0.592593	0.36	0.476296	0.696078	0.682692	0.689385	0.53892
chr1	17145362	17164271	+	Gdap1	ENSMUSG00000025777.8	39.0517	53.4516	24.1202	43.6521	2.9934	0.942915	4.989	1.88583	chr1	17524216	17524433	Zfp57_MACS_peak_7	180.87	359946	0.381818	0.449541	0.41568	0.625	0.666667	0.645833	0.276302
chr1	17727045	17766344	+	Crispld1	ENSMUSG00000025776.13	22.9716	6.23602	17.2287	4.4543	9.978	7.54332	41.9076	21.687	chr1	17524216	17524433	Zfp57_MACS_peak_7	180.87	202613	0.428571	0.416667	0.422619	0.807692	0.741935	0.774814	0.86823
chr1	19208914	19238576	+	Tfap2b	ENSMUSG00000025927.13	105.669	198.662	120.601	192.426	3.9912	4.71458	4.989	7.54332	chr1	17524216	17524433	Zfp57_MACS_peak_7	180.87	1684482	0.532995	0.492027	0.512511	0.555556	0.615385	0.58547	0.796727
chr1	20802968	20820312	-	Mcm3	ENSMUSG00000041859.10	272.214	344.763	242.351	366.143	498.9	532.747	1205.34	1073.98	chr1	17524216	17524433	Zfp57_MACS_peak_7	180.87	3278536	0.470982	0.515038	0.49301	0.70726	0.668427	0.687844	0.500806
chr1	20890606	20939650	+	Paqr8	ENSMUSG00000025931.15	118.304	130.956	70.0634	68.5962	83.8152	72.6045	33.9252	37.7166	chr1	17524216	17524433	Zfp57_MACS_peak_7	180.87	3366174	0.371951	0.34375	0.357851	0.288136	0.34188	0.315008	1.06938e-06
chr1	20951626	20990841	+	Efhc1	ENSMUSG00000041809.5	9.18864	9.79945	6.89148	1.78172	4.989	1.88583	3.9912	0	chr1	17524216	17524433	Zfp57_MACS_peak_7	180.87	3427194	0.428571	0.153846	0.291209	0.444444	0	0.222222	0.274214
chr1	20996299	21079229	-	Tram2	ENSMUSG00000041779.5	62.0234	91.7585	59.7262	40.9795	61.8636	80.1478	64.857	69.7757	chr1	17524216	17524433	Zfp57_MACS_peak_7	180.87	3471867	0.490566	0.308725	0.399645	0.511811	0.465409	0.48861	0.00082023
chr1	21398403	21961942	-	Kcnq5	ENSMUSG00000028033.16	50.5375	60.5784	43.6461	60.5784	61.8636	66.0041	73.8372	89.5769	chr1	24595164	24595286	Zfp57_MACS_peak_10	57.78	2633223	0.463415	0.5	0.481707	0.544118	0.575758	0.559938	0.954596
chr1	22286251	22805994	-	Rims1	ENSMUSG00000041670.16	11.4858	13.3629	12.6344	15.1446	33.9252	12.2579	14.967	17.9154	chr1	24595164	24595286	Zfp57_MACS_peak_10	57.78	1789171	0.52381	0.53125	0.52753	0.306122	0.59375	0.449936	1
chr1	23366424	23397772	-	Ogfrl1	ENSMUSG00000026158.11	79.2521	102.449	57.429	75.7231	59.868	65.0611	55.8768	110.321	chr1	24595164	24595286	Zfp57_MACS_peak_10	57.78	1197393	0.420168	0.425	0.422584	0.482759	0.629032	0.555895	0.0759028
chr1	23844846	23922317	-	Smap1	ENSMUSG00000026155.13	95.3322	119.375	111.412	99.7763	81.8196	91.4628	148.672	159.353	chr1	24595164	24595286	Zfp57_MACS_peak_10	57.78	672848	0.538889	0.455285	0.497087	0.645022	0.635338	0.64018	0.4134
chr1	23995939	24005656	-	Sdhaf4	ENSMUSG00000026154.4	5.7429	1.78172	4.59432	8.90859	5.9868	4.71458	7.9824	4.71458	chr1	24595164	24595286	Zfp57_MACS_peak_10	57.78	589509	0.444444	0.833333	0.638889	0.571429	0.5	0.535714	0.403144
chr1	24011093	24100341	-	Fam135a	ENSMUSG00000026153.15	357.209	239.641	370.992	236.969	186.589	186.697	409.098	398.853	chr1	24595164	24595286	Zfp57_MACS_peak_10	57.78	494824	0.509464	0.497196	0.50333	0.686767	0.681159	0.683963	0.970437
chr1	24177610	24252684	+	Col9a1	ENSMUSG00000026147.16	49.389	25.8349	24.1202	14.2538	23.9472	29.2304	34.923	33.002	chr1	24595164	24595286	Zfp57_MACS_peak_10	57.78	342481	0.328125	0.355556	0.34184	0.59322	0.530303	0.561762	0.0141773
chr1	24612407	24612700	-	Gm10222	ENSMUSG00000067736.2	0	0	40.2003	19.5989	0	0	0.9978	1.88583	chr1	24595310	24595732	Zfp57_MACS_peak_11	427	16676	1	1	1	1	1	1	5.18081e-12
chr1	24612775	24613119	-	Gm28438	ENSMUSG00000101939.1	0	0	8007.9	4892.6	0	0	3906.39	4418.5	chr1	24595310	24595732	Zfp57_MACS_peak_11	427	17044	1	1	1	1	1	1	5.5191e-29
chr1	24613974	24614651	-	Gm10925	ENSMUSG00000100862.1	0	0	679.96	361.689	0	0	214.527	339.449	chr1	24595310	24595732	Zfp57_MACS_peak_11	427	18243	1	1	1	1	1	1	4.19444e-224
chr1	24614885	24615565	-	Gm28661	ENSMUSG00000102070.1	0	0	4713.77	2585.27	0	0	2208.13	2754.25	chr1	24595310	24595732	Zfp57_MACS_peak_11	427	19154	1	1	1	1	1	1	5.5191e-29
chr1	24615706	24616197	-	Gm29216	ENSMUSG00000101249.1	0	0	23448.3	15202.5	0	0	16985.6	17168.6	chr1	24595310	24595732	Zfp57_MACS_peak_11	427	19975	1	1	1	1	1	1	5.5191e-29
chr1	24678630	24766301	+	Lmbrd1	ENSMUSG00000073725.8	127.492	125.611	82.6978	92.6494	96.7866	110.321	129.714	159.353	chr1	24595310	24595732	Zfp57_MACS_peak_11	427	82899	0.393443	0.42449	0.408966	0.572687	0.590909	0.581798	0.00344774
chr1	25067476	25829707	-	Adgrb3	ENSMUSG00000033569.17	127.492	29.3984	149.315	49.8881	4.989	4.71458	8.9802	12.2579	chr1	24595310	24595732	Zfp57_MACS_peak_11	427	471745	0.539419	0.629213	0.584316	0.642857	0.722222	0.68254	0.100172
chr1	25608250	25611184	-	Gm37011	ENSMUSG00000103889.1	13.783	6.23602	9.18864	4.4543	0	0.942915	0	0	chr1	24595310	24595732	Zfp57_MACS_peak_11	427	1012519	0.4	0.416667	0.408333	NA	0	NA	0.867873
chr1	25686062	25691501	-	Gm37628	ENSMUSG00000102317.1	55.1319	19.5989	39.0517	8.90859	0	1.88583	3.9912	0	chr1	24595310	24595732	Zfp57_MACS_peak_11	427	1090331	0.414634	0.3125	0.363567	1	0	0.5	0.124336
chr1	25775757	25780306	-	Gm37895	ENSMUSG00000103924.1	87.2921	23.1623	79.2521	14.2538	8.9802	2.82875	13.9692	0.942915	chr1	24595310	24595732	Zfp57_MACS_peak_11	427	1180026	0.475862	0.380952	0.428407	0.608696	0.25	0.429348	0.560712
chr1	25804097	25807406	-	Gm37602	ENSMUSG00000102747.1	64.3205	14.2538	42.4975	9.79945	2.9934	1.88583	0	3.77166	chr1	24595310	24595732	Zfp57_MACS_peak_11	427	1208366	0.397849	0.407407	0.402628	0	0.666667	0.333333	0.226167
chr1	30802339	30873921	-	Phf3	ENSMUSG00000048874.15	343.426	304.674	577.736	494.427	774.293	792.049	1458.78	1415.32	chr1	32693174	32693384	Zfp57_MACS_peak_14	53.1	1819254	0.627182	0.618729	0.622956	0.653262	0.641179	0.64722	2.80378e-22
chr1	30940302	30949309	-	Ptp4a1	ENSMUSG00000026064.16	43.6461	19.5989	33.3088	18.708	38.9142	25.4587	55.8768	65.0611	chr1	32693174	32693384	Zfp57_MACS_peak_14	53.1	1743866	0.432836	0.488372	0.460604	0.589474	0.71875	0.654112	0.803257
chr1	32172714	32658568	+	Khdrbs2	ENSMUSG00000026058.11	51.6861	22.2715	12.6344	10.6903	2.9934	1.88583	0.9978	0.942915	chr1	32693174	32693384	Zfp57_MACS_peak_14	53.1	34607	0.196429	0.324324	0.260376	0.25	0.333333	0.291667	1.37569e-05
chr1	33453810	33669795	-	Prim2	ENSMUSG00000026134.11	71.212	77.5048	76.9549	94.4311	76.8306	77.319	222.509	142.38	chr1	33527431	33527702	Zfp57_MACS_peak_16	83.36	0	0.51938	0.549223	0.534301	0.743333	0.648069	0.695701	0.640625
chr1	33719887	33742564	+	Rab23	ENSMUSG00000004768.14	43.6461	48.9973	72.3606	90.8677	92.7954	77.319	171.622	190.469	chr1	33527431	33527702	Zfp57_MACS_peak_16	83.36	192186	0.623762	0.649682	0.636722	0.649057	0.711268	0.680162	0.000362448
chr1	33745484	33757795	-	Bag2	ENSMUSG00000042215.8	35.606	24.0532	90.7379	105.121	77.8284	110.321	135.701	182.926	chr1	33527431	33527702	Zfp57_MACS_peak_16	83.36	217783	0.718182	0.813793	0.765987	0.635514	0.623794	0.629654	1.23181e-15
chr1	33761545	33814595	-	Zfp451	ENSMUSG00000042197.13	411.192	277.057	403.152	330.509	249.45	280.989	563.757	496.916	chr1	33527431	33527702	Zfp57_MACS_peak_16	83.36	233844	0.495063	0.543988	0.519526	0.693252	0.638788	0.66602	0.261218
chr1	33852052	33907816	-	Bend6	ENSMUSG00000042182.16	11.4858	12.472	3.44574	8.90859	0	0.942915	0.9978	2.82875	chr1	33527431	33527702	Zfp57_MACS_peak_16	83.36	324351	0.230769	0.416667	0.323718	1	0.75	0.875	0.327044
chr1	33908225	34308661	+	Dst	ENSMUSG00000026131.18	1640.17	1189.3	2567.08	2003.54	3093.18	2709.94	4501.08	4412.84	chr1	33527431	33527702	Zfp57_MACS_peak_16	83.36	380524	0.610156	0.627511	0.618833	0.592695	0.619539	0.606117	1.63044e-88
chr1	34436670	34439672	-	Ccdc115	ENSMUSG00000042111.9	80.4006	125.611	67.7663	107.794	100.778	82.9765	135.701	134.837	chr1	33527431	33527702	Zfp57_MACS_peak_16	83.36	908969	0.457364	0.461832	0.459598	0.57384	0.619048	0.596444	0.504773
chr1	34439851	34449356	+	Imp4	ENSMUSG00000026127.13	124.047	132.738	88.4407	127.393	170.624	182.926	304.329	347.936	chr1	33527431	33527702	Zfp57_MACS_peak_16	83.36	912150	0.416216	0.489726	0.452971	0.640756	0.655417	0.648087	0.173198
chr1	34579657	34590944	+	Amer3	ENSMUSG00000045174.10	24.1202	30.2892	19.5259	32.0709	1.9956	0	0	0.942915	chr1	33527431	33527702	Zfp57_MACS_peak_16	83.36	1051956	0.447368	0.514286	0.480827	0	1	0.5	0.95362
chr1	34678188	34813309	+	Arhgef4	ENSMUSG00000037509.20	26.4174	8.90859	41.3489	12.472	20.9538	8.48624	22.9494	26.4016	chr1	33527431	33527702	Zfp57_MACS_peak_16	83.36	1150487	0.610169	0.583333	0.596751	0.522727	0.756757	0.639742	0.380363
chr1	34809360	34811908	-	Gm38336	ENSMUSG00000104002.2	9.18864	3.56344	19.5259	9.79945	0.9978	1.88583	20.9538	12.2579	chr1	36049889	36050046	Zfp57_MACS_peak_17	65.44	1237982	0.68	0.733333	0.706667	0.954545	0.866667	0.910606	0.161559
chr1	34813219	34843065	-	Fam168b	ENSMUSG00000037503.12	438.758	636.965	673.068	942.529	531.827	582.722	915.98	891.055	chr1	36049889	36050046	Zfp57_MACS_peak_17	65.44	1206825	0.605372	0.596729	0.60105	0.632667	0.604607	0.618637	3.8603e-23
chr1	34849976	34879580	+	Plekhb2	ENSMUSG00000026123.11	116.007	128.284	124.047	140.756	139.692	154.638	203.551	230.071	chr1	36049889	36050046	Zfp57_MACS_peak_17	65.44	1170310	0.516746	0.523179	0.519963	0.593023	0.598039	0.595531	0.827859
chr1	36068400	36106446	+	Hs6st1	ENSMUSG00000045216.7	375.586	412.468	288.294	347.435	241.468	286.646	575.731	738.303	chr1	36049889	36050046	Zfp57_MACS_peak_17	65.44	18355	0.434256	0.45721	0.445733	0.704518	0.720331	0.712424	0.000932262
chr1	36140027	36244720	-	Uggt1	ENSMUSG00000037470.14	759.212	662.799	785.629	636.074	623.625	697.757	1048.69	1230.5	chr1	36049889	36050046	Zfp57_MACS_peak_17	65.44	89982	0.50855	0.489712	0.499131	0.627088	0.638142	0.632615	0.759876
chr1	36307733	36324029	+	Arid5a	ENSMUSG00000037447.16	10.3372	15.1446	10.3372	8.01774	17.9604	16.9725	33.9252	26.4016	chr1	36049889	36050046	Zfp57_MACS_peak_17	65.44	257688	0.5	0.346154	0.423077	0.653846	0.608696	0.631271	0.709765
chr1	36335730	36369181	-	Kansl3	ENSMUSG00000010453.12	134.384	138.083	144.721	181.735	145.679	121.636	239.472	257.416	chr1	36049889	36050046	Zfp57_MACS_peak_17	65.44	285685	0.518519	0.568245	0.543382	0.621762	0.679104	0.650433	0.138526
chr1	36419871	36445271	-	Lman2l	ENSMUSG00000001143.13	58.5776	36.5252	58.5776	51.6698	68.8482	32.0591	73.8372	58.4607	chr1	36049889	36050046	Zfp57_MACS_peak_17	65.44	369826	0.5	0.585859	0.542929	0.517483	0.645833	0.581658	0.598175
chr1	36471620	36508764	+	Cnnm4	ENSMUSG00000037408.10	17.2287	13.3629	28.7145	24.9441	21.9516	20.7441	27.9384	37.7166	chr1	36049889	36050046	Zfp57_MACS_peak_17	65.44	421575	0.625	0.651163	0.638081	0.56	0.645161	0.602581	0.146373
chr1	36511867	36528237	+	Cnnm3	ENSMUSG00000001138.13	63.1719	54.3424	68.9148	68.5962	62.8614	67.8899	113.749	100.892	chr1	36049889	36050046	Zfp57_MACS_peak_17	65.44	461822	0.521739	0.557971	0.539855	0.644068	0.597765	0.620917	0.642401
chr1	36537507	36547445	-	Ankrd39	ENSMUSG00000079610.9	9.18864	15.1446	12.6344	14.2538	15.9648	10.3721	21.9516	16.9725	chr1	36049889	36050046	Zfp57_MACS_peak_17	65.44	487462	0.578947	0.484848	0.531898	0.578947	0.62069	0.599819	0.970742
chr1	36548639	36558349	-	Sema4c	ENSMUSG00000026121.13	214.785	173.718	235.459	189.753	99.78	128.236	237.476	285.703	chr1	36049889	36050046	Zfp57_MACS_peak_17	65.44	498594	0.522959	0.522059	0.522509	0.704142	0.690205	0.697174	0.633466
chr1	36557701	36565613	+	D430040D24Rik	ENSMUSG00000087589.3	13.783	10.6903	24.1202	25.8349	1.9956	0.942915	3.9912	14.1437	chr1	36049889	36050046	Zfp57_MACS_peak_17	65.44	507656	0.636364	0.707317	0.67184	0.666667	0.9375	0.802083	0.053578
chr1	36691449	36693681	+	Cox5b	ENSMUSG00000061518.11	167.693	228.06	198.704	302.892	461.981	382.824	648.57	717.558	chr1	36049889	36050046	Zfp57_MACS_peak_17	65.44	641404	0.54232	0.57047	0.556395	0.584007	0.652099	0.618053	0.00625421
chr1	36698114	36714422	-	Actr1b	ENSMUSG00000037351.9	201.002	309.128	336.534	497.1	510.874	570.464	787.264	969.317	chr1	36049889	36050046	Zfp57_MACS_peak_17	65.44	648069	0.626068	0.616575	0.621321	0.606457	0.629516	0.617986	1.46126e-16
chr1	36792191	36943666	-	Tmem131	ENSMUSG00000026116.11	209.042	144.319	281.402	260.131	275.393	175.382	464.975	480.887	chr1	36049889	36050046	Zfp57_MACS_peak_17	65.44	742146	0.57377	0.643172	0.608471	0.628032	0.732759	0.680395	3.03354e-09
chr1	37299865	37410736	+	Inpp4a	ENSMUSG00000026113.17	86.1435	81.9591	109.115	104.231	33.9252	47.1458	166.633	122.579	chr1	36049889	36050046	Zfp57_MACS_peak_17	65.44	1249820	0.558824	0.559809	0.559316	0.830846	0.722222	0.776534	0.172718
chr1	37417084	37430103	-	Coa5	ENSMUSG00000026112.7	79.2521	118.484	82.6978	99.7763	134.703	115.036	219.516	263.073	chr1	36049889	36050046	Zfp57_MACS_peak_17	65.44	1367039	0.510638	0.457143	0.483891	0.619718	0.695761	0.657739	0.699725
chr1	37430139	37439124	+	Unc50	ENSMUSG00000026111.15	56.2805	62.3602	52.8347	61.4693	61.8636	79.2049	119.736	134.837	chr1	36049889	36050046	Zfp57_MACS_peak_17	65.44	1380094	0.484211	0.496403	0.490307	0.659341	0.629956	0.644648	1
chr1	37439340	37541016	-	Mgat4a	ENSMUSG00000026110.15	52.8347	78.3956	73.5092	83.7408	138.694	161.238	239.472	286.646	chr1	36049889	36050046	Zfp57_MACS_peak_17	65.44	1389295	0.581818	0.516484	0.549151	0.633245	0.64	0.636623	0.403144
chr1	37611677	37720085	-	2010300C02Rik	ENSMUSG00000026090.16	5.7429	8.90859	4.59432	3.56344	7.9824	10.3721	3.9912	18.8583	chr1	36049889	36050046	Zfp57_MACS_peak_17	65.44	1561632	0.444444	0.285714	0.365079	0.333333	0.645161	0.489247	0.720072
chr1	37754776	37866429	-	Tsga10	ENSMUSG00000060771.14	96.4808	38.307	91.8864	46.3247	12.9714	6.60041	29.934	34.8879	chr1	36049889	36050046	Zfp57_MACS_peak_17	65.44	1704731	0.487805	0.547368	0.517587	0.697674	0.840909	0.769292	0.856691
chr1	37871738	37876228	+	Lipt1	ENSMUSG00000037216.5	10.3372	10.6903	9.18864	13.3629	12.9714	15.0866	25.9428	26.4016	chr1	36049889	36050046	Zfp57_MACS_peak_17	65.44	1821693	0.470588	0.555556	0.513072	0.666667	0.636364	0.651515	0.995201
chr1	37874801	37890411	-	Mitd1	ENSMUSG00000026088.15	17.2287	12.472	14.9315	8.90859	16.9626	28.2875	10.9758	33.9449	chr1	36049889	36050046	Zfp57_MACS_peak_17	65.44	1824756	0.464286	0.416667	0.440476	0.392857	0.545455	0.469156	0.926667
chr1	37890477	37898535	+	Mrpl30	ENSMUSG00000026087.11	86.1435	124.72	138.978	186.19	222.509	188.583	386.149	393.196	chr1	36049889	36050046	Zfp57_MACS_peak_17	65.44	1840432	0.617347	0.598854	0.6081	0.634426	0.675851	0.655139	3.05803e-05
chr1	37985189	37997893	-	Txndc9	ENSMUSG00000058407.12	44.7946	32.0709	67.7663	57.9059	43.9032	51.8603	127.718	139.551	chr1	36049889	36050046	Zfp57_MACS_peak_17	65.44	1935144	0.602041	0.643564	0.622803	0.744186	0.729064	0.736625	0.0115094
chr1	37998010	38055579	+	Eif5b	ENSMUSG00000026083.12	118.304	123.829	244.648	241.423	151.666	193.298	349.23	433.741	chr1	36049889	36050046	Zfp57_MACS_peak_17	65.44	1947965	0.674051	0.660976	0.667513	0.697211	0.691729	0.69447	2.6381e-17
chr1	38052786	38129801	-	Rev1	ENSMUSG00000026082.11	377.883	346.544	382.477	288.638	517.858	489.373	788.262	705.3	chr1	36049889	36050046	Zfp57_MACS_peak_17	65.44	2002741	0.503021	0.454418	0.47872	0.603514	0.590371	0.596943	0.228144
chr1	38177326	38664955	-	Aff3	ENSMUSG00000037138.17	202.15	193.317	210.19	202.225	104.769	94.2915	197.564	145.209	chr1	40458945	40459229	Zfp57_MACS_peak_18	110.38	1793991	0.509749	0.511261	0.510505	0.653465	0.606299	0.629882	0.938383
chr1	38793645	38836711	-	Lonrf2	ENSMUSG00000048814.10	13.783	18.708	18.3773	37.4161	9.978	2.82875	3.9912	5.65749	chr1	40458945	40459229	Zfp57_MACS_peak_18	110.38	1622235	0.571429	0.666667	0.619048	0.285714	0.666667	0.47619	0.135707
chr1	38863867	38898161	-	Chst10	ENSMUSG00000026080.13	56.2805	65.0327	47.0918	62.3602	33.9252	41.4883	64.857	37.7166	chr1	40458945	40459229	Zfp57_MACS_peak_18	110.38	1560785	0.455556	0.48951	0.472533	0.656566	0.47619	0.566378	0.869336
chr1	38985608	38997238	+	Pdcl3	ENSMUSG00000026078.10	137.83	204.007	102.224	190.644	190.58	187.64	295.349	337.564	chr1	40458945	40459229	Zfp57_MACS_peak_18	110.38	1461708	0.425837	0.48307	0.454454	0.607803	0.642729	0.625266	0.171385
chr1	39367842	39371911	+	Rpl31	ENSMUSG00000073702.11	1246.21	1246.31	1764.22	1821.81	1417.87	1497.35	4465.16	4173.34	chr1	40458945	40459229	Zfp57_MACS_peak_18	110.38	1087035	0.586036	0.593786	0.589911	0.758989	0.735949	0.747469	3.14234e-42
chr1	39371492	39478755	-	Tbc1d8	ENSMUSG00000003134.10	55.1319	35.6344	57.429	42.7613	52.8834	61.2895	127.718	119.75	chr1	40458945	40459229	Zfp57_MACS_peak_18	110.38	980191	0.510204	0.545455	0.527829	0.707182	0.661458	0.68432	0.911719
chr1	39534992	39546889	+	Cnot11	ENSMUSG00000003135.15	52.8347	99.7763	42.4975	80.1774	133.705	114.093	233.485	272.502	chr1	40458945	40459229	Zfp57_MACS_peak_18	110.38	912057	0.445783	0.445545	0.445664	0.63587	0.704878	0.670374	0.394327
chr1	39551296	39577405	-	Rnf149	ENSMUSG00000048234.13	58.5776	50.779	35.606	40.9795	74.835	62.2324	85.8108	111.264	chr1	40458945	40459229	Zfp57_MACS_peak_18	110.38	881541	0.378049	0.446602	0.412325	0.534161	0.641304	0.587733	0.125273
chr1	39900913	40026310	+	Map4k4	ENSMUSG00000026074.15	1036.02	1122.48	1071.63	1079.72	1028.73	1044.75	1977.64	2111.19	chr1	40458945	40459229	Zfp57_MACS_peak_18	110.38	432636	0.508447	0.490291	0.499369	0.657816	0.668957	0.663387	0.660588
chr1	40772038	40790687	-	Mfsd9	ENSMUSG00000041945.12	20.6745	20.4898	25.2688	18.708	13.9692	17.9154	17.9604	18.8583	chr1	40458945	40459229	Zfp57_MACS_peak_18	110.38	312810	0.55	0.477273	0.513636	0.5625	0.512821	0.53766	0.952084
chr1	42590782	42694842	-	Pantr1	ENSMUSG00000060424.14	107.967	103.34	56.2805	54.3424	5.9868	0.942915	3.9912	1.88583	chr1	43942895	43943163	Zfp57_MACS_peak_19	81.32	1248054	0.342657	0.344633	0.343645	0.4	0.666667	0.533333	1.3178e-06
chr1	42695768	42703176	+	Pou3f3	ENSMUSG00000045515.3	277.957	201.334	227.419	210.243	6.9846	5.65749	16.9626	11.315	chr1	43942895	43943163	Zfp57_MACS_peak_19	81.32	1239720	0.45	0.510823	0.480411	0.708333	0.666667	0.6875	0.21304
chr1	42707061	42713454	-	Pantr2	ENSMUSG00000097063.3	11.4858	6.23602	14.9315	7.12688	0	0	0	0	chr1	43942895	43943163	Zfp57_MACS_peak_19	81.32	1229442	0.565217	0.533333	0.549275	NA	NA	NA	0.97951
chr1	42851233	42905683	+	Mrps9	ENSMUSG00000060679.14	184.921	147.883	145.87	170.154	219.516	156.524	397.124	358.308	chr1	43942895	43943163	Zfp57_MACS_peak_19	81.32	1037213	0.440972	0.535014	0.487993	0.644013	0.695971	0.669992	0.125581
chr1	42952872	43035456	+	Gpr45	ENSMUSG00000041907.9	12.6344	6.23602	8.04006	17.8172	2.9934	0	6.9846	13.2008	chr1	43942895	43943163	Zfp57_MACS_peak_19	81.32	907440	0.388889	0.740741	0.564815	0.7	1	0.85	0.169164
chr1	43047200	43098637	-	Tgfbrap1	ENSMUSG00000070939.9	151.613	131.847	157.356	124.72	89.802	102.778	167.63	201.784	chr1	43942895	43943163	Zfp57_MACS_peak_19	81.32	844259	0.509294	0.486111	0.497702	0.651163	0.662539	0.656851	0.957897
chr1	43098710	43115947	+	AI597479	ENSMUSG00000010290.7	96.4808	101.558	88.4407	89.9768	80.8218	79.2049	119.736	130.122	chr1	43942895	43943163	Zfp57_MACS_peak_19	81.32	826949	0.478261	0.469767	0.474014	0.597015	0.621622	0.609318	0.784589
chr1	43123074	43196984	-	Fhl2	ENSMUSG00000008136.14	21.823	28.5075	37.9032	27.6166	67.8504	62.2324	168.628	140.494	chr1	43942895	43943163	Zfp57_MACS_peak_19	81.32	745912	0.634615	0.492063	0.563339	0.71308	0.693023	0.703052	0.374535
[truncated: 15,549 more rows]

## Sheet: Suppl.Table 5
Zfp57 inactivation illustrates the role of ICR methylation in imprinted gene expression during neural differentiation of mouse ESCs
[truncated: 36 more rows]

## Sheet: Suppl. Table 6
Zfp57 inactivation illustrates the role of ICR methylation in imprinted gene expression during neural differentiation of mouse ESCs
[truncated: 39 more rows]

[truncated: 1 more sheets: Suppl. Table 7]
